# Supplementary material for: Involvement of miRNAs in the Differentiation of Human Glioblastoma Multiforme Stem-Like Cells
Source: PLoS One. 2013 Oct 14;8(10):e77098. doi: 10.1371/journal.pone.0077098 (PMC3796557; doi:10.1371/journal.pone.0077098)
Supplement: Table S2 — Excel file containing the expression data of the 932 genes differentially expressed upon GIC differentiation as normalized logValues, indicating the genes that are also putative targets of any of our 7 validated miRNAs (Gene expression worksheet) and a summary of the results from the analysis of miRNA target prediction databases (miRNA target prediction worksheet). (XLSX) [file pone.0077098.s007.xlsx]

## Sheet: Gene expression
Probeset	Name	Description	Locus	putative miRNA targets	G48_DF_4d	G48_NS	G52_DF_4d	G52_NS	G59_DF_4d	G59_NS	G63_DF_4d	G63_NS
1438_at	EPHB3	EPH receptor B3	3q21-qter	Target	5.98477	6.43032	6.41755	10.0458	7.99084	8.08405	8.23414	10.506
1552275_s_at	PXK	PX domain containing serine/threonine kinase	3p14.3		8.41738	8.2957	8.51014	6.34322	8.32652	7.98205	8.85244	7.68838
1552309_a_at	NEXN	nexilin (F actin binding protein)	1p31.1		9.21434	7.41516	8.66022	5.37686	6.21507	6.12309	8.41813	5.31065
1552439_s_at	MEGF11	multiple EGF-like-domains 11	15q22.31	Target	7.64931	9.70916	3.99093	9.61607	6.88769	7.55044	9.61009	10.8541
1552754_a_at	CADM2	cell adhesion molecule 2	3p12.1	Target	3.78101	4.50684	4.06575	6.99075	7.12982	7.52699	6.70152	8.71509
1552848_a_at	PTCHD1	patched domain containing 1	Xp22.11	Target	5.74924	8.89393	7.35835	9.33675	9.03111	9.65007	6.29823	8.51823
1553148_a_at	SNX13	sorting nexin 13	7p21.1		7.65775	7.73554	5.99833	8.05069	7.95936	7.96233	6.89469	8.52659
1553275_s_at	NA	NA	NA		7.71285	7.65226	8.16641	5.64543	7.05092	6.83289	8.96074	7.357
1553705_a_at	CHRM3	cholinergic receptor, muscarinic 3	1q43		7.04775	8.61823	8.01454	10.5003	9.56433	9.6296	8.89581	9.71852
1553725_s_at	ZNF644	zinc finger protein 644	1p22.2		8.02328	8.14157	6.90316	7.9824	7.21152	7.45102	6.57047	8.39876
1553743_at	FAM119A	family with sequence similarity 119, member A	2q33.3		6.35775	7.44961	6.66346	7.97239	6.01859	6.90206	6.42178	8.08283
1553972_a_at	CBS	cystathionine-beta-synthase	21q22.3		9.23374	10.3352	7.87274	9.51067	10.262	10.9048	10.0032	11.5228
1553974_at	LOC128977	hypothetical protein LOC128977	22q11.21		7.48332	8.53881	7.3329	8.83737	7.583	7.80846	7.94488	9.26059
1554007_at	ZNF483	zinc finger protein 483	9q31.3		8.50935	9.90435	6.96792	9.25873	8.28733	8.77631	8.16588	10.1276
1554030_at	ARSB	arylsulfatase B	5q11-q13		6.42971	5.79734	6.70386	5.06751	5.54645	5.45966	7.12988	5.9193
1554420_at	ATF3	activating transcription factor 3	1q32.3	Target	5.85382	9.62978	6.42695	7.60952	6.09296	6.11121	5.96009	6.31894
1554472_a_at	PHF20L1	PHD finger protein 20-like 1	8q24.22	Target	7.92496	8.20151	7.47225	9.325	7.22172	7.26689	8.12517	9.31853
1554534_at	DPYD	dihydropyrimidine dehydrogenase	1p22	Target	7.91482	7.69948	6.54957	5.48735	6.23159	6.10754	7.14125	6.04605
1554783_s_at	ARHGEF2	rho/rac guanine nucleotide exchange factor (GEF) 2	1q21-q22		6.81934	6.85343	5.57025	6.75208	6.19545	6.88608	5.8467	7.53863
1554918_a_at	ABCC4	ATP-binding cassette, sub-family C (CFTR/MRP), member 4	13q32		7.29531	5.99676	7.03706	5.444	5.3576	5.11063	6.27951	5.62108
1554980_a_at	ATF3	activating transcription factor 3	1q32.3	Target	7.43828	9.42893	6.10503	7.08773	7.58262	7.78403	6.56211	8.72998
1555009_a_at	SYNJ2	synaptojanin 2	6q25.3	Target	7.94154	6.11752	7.71468	7.57584	7.91596	7.86244	8.19876	6.97475
1555037_a_at	IDH1	isocitrate dehydrogenase 1 (NADP+), soluble	2q33.3		10.9319	11.5584	11.1379	12.3722	10.7739	10.9551	11.2559	12.3135
1555202_a_at	P15RS	hypothetical protein FLJ10656	18q12.2		7.51731	7.51997	5.51035	6.62312	6.41876	6.53461	6.20974	7.21934
1555233_at	RHOJ	ras homolog gene family, member J	14q23.2		6.46569	7.48087	7.53573	9.62741	7.73511	8.27054	7.1473	9.14011
1555234_a_at	RHOJ	ras homolog gene family, member J	14q23.2		6.14152	6.70782	6.93036	8.46459	7.14613	7.39989	6.44015	8.08437
1555241_at	C8orf59	chromosome 8 open reading frame 59	8q21.2		7.7813	7.1083	8.13871	5.8284	7.24123	6.68617	7.38042	6.10192
1555564_a_at	CFI	complement factor I	4q25		11.2673	9.72633	9.36427	4.38895	9.08386	6.86964	7.65654	5.83992
1555907_at	CENTG1	centaurin, gamma 1	12q14.1		5.87476	5.63645	8.64793	5.41117	7.40175	7.11451	8.3989	7.21344
1555979_at	FLJ39609	hypothetical protein FLJ39609	1p36.33		6.09139	4.76328	5.57634	5.07957	7.20809	6.18512	6.16197	5.26271
1555980_a_at	FLJ39609	hypothetical protein FLJ39609	1p36.33		7.47609	6.20366	6.94141	5.82873	8.7776	7.4738	7.63112	5.66037
1555996_s_at	EIF4A2	eukaryotic translation initiation factor 4A, isoform 2	3q28		8.39334	8.76947	5.95253	7.87181	7.33217	7.58596	6.98264	8.39204
1556067_a_at	JMJD3	jumonji domain containing 3	17p13.1	Target	6.54356	7.07633	6.65425	7.70808	6.71329	7.07183	6.80859	8.50278
1556202_at	SRGAP2	SLIT-ROBO Rho GTPase activating protein 2	1q32.1		5.98265	6.49276	7.50331	8.87622	6.07802	6.33646	5.92475	7.53009
1556346_at	COTL1	coactosin-like 1 (Dictyostelium)	16q24.1		6.47452	5.96588	6.77407	5.73734	5.50294	5.40009	8.75774	6.45062
1556361_s_at	ANKRD13C	ankyrin repeat domain 13C	1p32.3-p31.3		4.15384	4.07587	5.91864	4.83164	4.22441	3.40298	5.89809	4.43606
1556385_at	CLCF1	cardiotrophin-like cytokine factor 1	11q13.3		8.74039	7.81564	8.801	6.17625	9.3402	9.10797	9.49156	5.87905
1556579_s_at	IGSF10	immunoglobulin superfamily, member 10	3q25.1		7.14878	7.2478	5.79152	9.15831	6.26931	6.72281	6.97284	8.31512
1556606_at	NAV2	neuron navigator 2	11p15.1		4.39109	4.78558	4.86263	7.8531	5.87933	5.92337	5.69205	8.325
1557174_a_at	IRAK1BP1	interleukin-1 receptor-associated kinase 1 binding protein 1	6q14-q15		4.6788	5.39354	5.24714	6.28141	5.22114	5.38783	3.7356	5.10822
1557196_a_at	NA	NA	NA		4.25716	5.68867	4.6643	5.96098	5.19567	5.46835	4.47329	5.35323
1557432_at	RASAL2	RAS protein activator like 2	1q24		6.75784	6.08755	8.81215	6.07906	7.37447	7.10213	8.07	5.58556
1557506_a_at	NA	NA	NA		5.91449	5.51215	6.44659	5.35341	6.20222	6.02081	5.78505	4.21926
1557545_s_at	RNF165	ring finger protein 165	18q21.1	Target	3.81265	4.36284	3.72894	8.8547	4.36909	4.60022	5.44974	7.94078
1557905_s_at	CD44	CD44 molecule (Indian blood group)	11p13	Target	12.3845	11.531	12.3685	8.84008	12.3245	11.7918	11.9969	10.1273
1557938_s_at	PTRF	polymerase I and transcript release factor	17q21.31	Target	10.4221	8.84059	11.0897	9.19542	9.93443	9.56726	9.61487	7.76532
1558002_at	STRAP	serine/threonine kinase receptor associated protein	12p12.3		5.11107	5.62349	5.09583	6.94437	4.87172	5.01537	5.45713	6.68538
1558143_a_at	BCL2L11	BCL2-like 11 (apoptosis facilitator)	2q13	Target	8.38341	10.3601	7.30892	7.49285	6.64002	7.48424	7.15701	8.73457
1558411_at	C3orf50	chromosome 3 open reading frame 50	3q26.2		7.06855	9.63744	5.5273	7.27453	6.33384	6.40883	5.16714	7.55144
1558430_at	PDXDC1	pyridoxal-dependent decarboxylase domain containing 1	16p13.11		6.32149	7.44849	5.478	6.83237	7.19115	7.3976	6.43013	7.6402
1558523_at	C6orf60	chromosome 6 open reading frame 60	6q22.31		5.46346	6.7422	4.29812	5.78959	4.71004	5.1675	5.20401	5.69028
1558706_a_at	ATOH8	atonal homolog 8 (Drosophila)	2p11.2		6.25046	4.3651	6.49089	4.79522	6.36299	5.64101	7.83426	5.16698
1558724_at	LOC645478	hypothetical LOC645478	16q22.3		4.34577	5.33507	3.80756	7.8274	6.15085	6.90971	5.31673	6.72975
1558795_at	LOC728052	hypothetical protein LOC728052	6q12		5.5877	7.14079	4.62684	7.80045	6.79803	6.91161	5.62399	6.63128
1559266_s_at	C10orf140	chromosome 10 open reading frame 140	10p12.31		6.90516	6.57631	5.80277	4.57329	6.88551	6.41795	6.26467	4.14195
1559633_a_at	CHRM3	cholinergic receptor, muscarinic 3	1q43		7.15496	8.20017	7.43495	9.2749	8.4687	8.62877	8.23502	9.44915
1560025_at	LOC642893	similar to Calponin-2 (Calponin H2, smooth muscle) (Neutral calponin)	9p11.2		4.70388	5.0516	5.83477	7.65334	7.11822	7.2076	7.10174	8.72914
1560091_a_at	PHF21B	PHD finger protein 21B	22q13.31		5.5585	5.61733	5.07003	6.99663	7.21784	7.39963	5.91373	7.01385
1560477_a_at	SAMD11	sterile alpha motif domain containing 11	1p36.33		8.98036	6.79908	8.32722	6.53597	10.1785	8.07642	7.80644	6.56792
1560792_at	IER5	immediate early response 5	1q25.3		5.13196	5.37219	4.96046	7.30776	5.66061	6.12456	5.56203	6.76947
1561324_at	NA	NA	NA		3.9737	4.0312	4.3354	4.87202	7.05655	8.13744	5.89295	7.56334
1561341_at	NA	NA	NA		5.23342	5.97376	4.12757	5.92784	4.76466	6.25915	5.36138	7.35489
1561956_at	NPAS3	neuronal PAS domain protein 3	14q12-q13		5.33173	6.20017	6.52746	7.62604	8.52026	8.77453	5.68897	7.11065
1561973_at	SMARCC2	SWI/SNF related, matrix associated, actin dependent regulator of chromatin, subfamily c, member 2	12q13-q14		5.30441	5.56505	4.16121	5.30692	5.67909	5.89285	5.15819	6.16149
1562309_s_at	PHF21B	PHD finger protein 21B	22q13.31		5.05059	5.82306	5.42065	7.35676	7.61717	8.07614	6.71972	7.85865
1562415_a_at	SPOCD1	SPOC domain containing 1	1p35.2		9.25602	8.16511	9.59762	7.26965	10.7283	10.1074	7.93122	4.63932
1562529_s_at	RORA	RAR-related orphan receptor A	15q21-q22		4.94201	6.19552	4.27114	6.34253	6.1682	6.22475	5.87129	6.52472
1562648_at	CCDC88A	coiled-coil domain containing 88A	2p16.1		6.39411	7.3392	6.24288	7.93776	6.5517	6.78163	6.85597	7.93534
1562828_at	NA	NA	NA		6.0901	7.1834	4.28835	7.05353	5.61168	7.62909	6.90748	8.53537
1563209_a_at	MACROD2	MACRO domain containing 2	20p12.1	Target	5.25962	7.22481	4.28012	7.40956	3.84958	4.0826	4.64477	7.34055
1564002_a_at	C6orf199	chromosome 6 open reading frame 199	6q21	Target	6.41391	6.6596	4.60347	5.63237	4.58415	5.07783	4.7838	5.96634
1564339_a_at	CHRM3	cholinergic receptor, muscarinic 3	1q43		7.49401	8.49321	7.96437	9.97659	9.33377	9.46726	8.25499	9.63873
1565638_at	PMP22	peripheral myelin protein 22	17p12-p11.2		6.69091	6.3884	6.23756	4.94048	5.80679	5.37122	7.08671	4.7238
1565716_at	FUS	fusion (involved in t(12;16) in malignant liposarcoma)	16p11.2		5.91381	6.32473	6.06252	7.29515	5.46541	5.84213	7.13794	8.31219
1565834_a_at	ANKRD15	ankyrin repeat domain 15	9p24.3		3.41986	3.6694	6.64527	7.667	5.97591	6.25045	5.70128	6.8553
1566229_a_at	NA	NA	NA		6.84823	5.61741	6.61282	4.99248	7.54124	7.11071	5.90549	5.11127
1568623_a_at	SLC35E4	solute carrier family 35, member E4	22q12.2		6.33735	5.84032	8.549	7.29808	7.59926	7.37153	8.10731	6.47725
1568765_at	SERPINE1	serpin peptidase inhibitor, clade E (nexin, plasminogen activator inhibitor type 1), member 1	7q21.3-q22		7.22308	6.42382	9.25855	8.26964	10.143	8.33146	8.42877	7.29135
1568807_a_at	NA	NA	NA		6.78377	7.34038	4.79519	7.42693	6.93613	7.29713	5.24797	6.63132
1569054_at	SLC1A3	solute carrier family 1 (glial high affinity glutamate transporter), member 3	5p13		6.21958	8.26249	3.54022	5.62586	5.42899	6.53287	6.09741	7.37921
1569316_at	NA	NA	NA		4.66462	5.49136	5.10369	7.63081	6.60876	7.02192	6.33259	7.98318
1569481_s_at	SNX22	sorting nexin 22	15q22.31	Target	4.68997	5.10312	5.45946	7.09418	4.95089	5.06084	5.30352	7.22786
1569607_s_at	LOC643187	similar to ankyrin repeat domain 20A	NA		7.10889	8.19837	8.70589	10.0156	9.97954	10.2045	11.0514	12.0021
1570078_a_at	DOCK5	dedicator of cytokinesis 5	8p21.2		7.06131	6.92567	8.15824	5.63796	5.88674	5.62254	7.40486	5.86288
200697_at	HK1	hexokinase 1	10q22		10.953	10.3074	12.0101	10.8487	11.1699	11.1052	11.2181	10.147
200838_at	CTSB	cathepsin B	8p22		11.0488	10.8852	11.5966	10.5219	12.4925	11.3652	11.5503	11.2119
200931_s_at	VCL	vinculin	10q22.1-q23		11.6565	11.3877	12.2536	10.3411	11.7455	11.2374	11.7794	9.92678
200951_s_at	CCND2	cyclin D2	12p13	Target	4.82029	5.51039	5.0526	9.62324	7.39956	7.59454	7.81925	9.64726
200999_s_at	CKAP4	cytoskeleton-associated protein 4	12q23.3		10.941	10.8803	12.462	11.1272	11.1963	11.1893	11.6405	10.6245
201042_at	TGM2	transglutaminase 2 (C polypeptide, protein-glutamine-gamma-glutamyltransferase)	20q12		6.69035	4.94278	7.48118	4.66612	5.03481	4.91437	5.0731	4.61845
201087_at	PXN	paxillin	12q24.31		8.42427	7.409	10.1109	9.04479	9.48195	9.07987	10.6872	8.95134
201107_s_at	THBS1	thrombospondin 1	15q15	Target	5.46548	4.32907	6.34818	4.70491	4.77725	4.41206	5.48272	4.32958
201116_s_at	CPE	carboxypeptidase E	4q32.3		7.90359	9.01161	5.81009	5.99758	4.33967	4.87075	9.0481	10.1219
201133_s_at	PJA2	praja 2, RING-H2 motif containing	5q21.3	Target	10.0515	10.9377	10.7289	12.4373	10.8279	11.1267	10.0808	11.8756
201147_s_at	TIMP3	TIMP metallopeptidase inhibitor 3 (Sorsby fundus dystrophy, pseudoinflammatory)	c("22q12.1-q13.2", "22q12.3")	Target	3.82607	3.58153	9.64785	7.62712	7.1204	5.48667	8.15141	7.96409
201193_at	IDH1	isocitrate dehydrogenase 1 (NADP+), soluble	2q33.3		11.4731	12.113	11.8513	12.9228	11.3977	11.6722	11.8549	12.8628
201302_at	ANXA4	annexin A4	2p13		11.7333	10.5612	9.70862	8.15192	9.26275	9.22013	10.1678	9.31041
201309_x_at	C5orf13	chromosome 5 open reading frame 13	5q22.1	Target	9.49845	10.6235	6.56746	8.32429	8.4373	8.84874	8.85823	9.69857
201310_s_at	C5orf13	chromosome 5 open reading frame 13	5q22.1	Target	10.5798	11.7113	7.64269	10.167	10.2869	10.5211	10.4989	10.9801
201328_at	ETS2	v-ets erythroblastosis virus E26 oncogene homolog 2 (avian)	c("21q22.3", "21q22.2")		7.9717	5.74508	7.81848	6.80769	8.6137	8.13786	7.64182	7.17499
201329_s_at	ETS2	v-ets erythroblastosis virus E26 oncogene homolog 2 (avian)	c("21q22.3", "21q22.2")		7.50263	5.73164	7.55869	6.03526	7.5156	6.87392	6.87434	6.46673
201348_at	GPX3	glutathione peroxidase 3 (plasma)	5q23		10.1736	8.37429	9.22552	7.40555	10.0297	5.76005	6.12478	5.14355
201361_at	TMEM109	transmembrane protein 109	11q12.2		9.1393	8.79921	9.36297	8.27759	8.16105	8.13787	9.85833	8.51516
201397_at	PHGDH	phosphoglycerate dehydrogenase	1p12		9.66325	10.8079	8.31355	8.69917	10.3702	11.3777	10.6651	12.0101
201422_at	IFI30	interferon, gamma-inducible protein 30	19p13.1		10.5207	9.89117	9.30049	7.09106	10.3467	9.73772	8.29824	6.95453
201469_s_at	SHC1	SHC (Src homology 2 domain containing) transforming protein 1	1q21		9.91979	9.2862	9.12617	7.7605	7.98602	7.76113	9.50093	8.31667
201490_s_at	PPIF	peptidylprolyl isomerase F (cyclophilin F)	10q22-q23		10.211	9.0756	9.89635	7.94289	9.65332	9.23132	9.00261	8.92263
201502_s_at	NFKBIA	nuclear factor of kappa light polypeptide gene enhancer in B-cells inhibitor, alpha	14q13		12.2105	12.1612	11.4984	9.24757	13.2288	13.1788	10.3193	9.23058
201798_s_at	FER1L3	fer-1-like 3, myoferlin (C. elegans)	10q24		9.73412	6.14742	12.6316	8.98096	10.5273	10.4758	12.1011	8.46236
201976_s_at	MYO10	myosin X	5p15.1-p14.3	Target	9.86914	10.9026	10.9395	11.9721	10.515	11.0053	11.7482	12.5336
201998_at	ST6GAL1	ST6 beta-galactosamide alpha-2,6-sialyltranferase 1	3q27-q28	Target	6.74702	7.13866	5.59547	10.1236	7.35287	7.6083	7.22921	9.55004
202052_s_at	RAI14	retinoic acid induced 14	5p13.3-p13.2	Target	10.9999	9.76827	10.7194	9.25545	10.0918	9.43261	10.3528	9.44321
202085_at	TJP2	tight junction protein 2 (zona occludens 2)	9q13-q21	Target	10.5095	9.90369	10.0041	7.93369	11.8411	10.2593	9.3882	7.34864
202132_at	WWTR1	WW domain containing transcription regulator 1	3q23-q24	Target	9.48648	9.62978	9.5829	11.1498	9.21929	10.0441	10.2485	11.2773
202196_s_at	DKK3	dickkopf homolog 3 (Xenopus laevis)	11p15.2		10.3229	9.00875	9.78224	9.51153	9.32584	7.82862	9.88983	9.22045
202269_x_at	GBP1	guanylate binding protein 1, interferon-inducible, 67kDa	1p22.2		11.4697	11.155	10.5257	8.27753	12.1984	11.6929	8.86773	7.40297
202270_at	GBP1	guanylate binding protein 1, interferon-inducible, 67kDa	1p22.2		11.429	11.0918	10.4971	8.11405	12.3339	11.7523	9.2105	7.13786
202422_s_at	ACSL4	acyl-CoA synthetase long-chain family member 4	Xq22.3-q23	Target	7.45453	7.0393	9.03397	6.69118	6.2185	5.8567	7.58854	6.43102
202434_s_at	CYP1B1	cytochrome P450, family 1, subfamily B, polypeptide 1	2p21		7.65034	5.91068	6.22869	4.51794	5.12576	4.99248	4.54626	4.38997
202437_s_at	CYP1B1	cytochrome P450, family 1, subfamily B, polypeptide 1	2p21		10.8754	9.09336	11.8654	4.85852	8.3328	8.16609	6.34679	4.31654
202454_s_at	ERBB3	v-erb-b2 erythroblastic leukemia viral oncogene homolog 3 (avian)	12q13	Target	3.29561	3.54309	3.94604	8.74145	3.72939	3.88007	5.12334	9.23143
202458_at	PRSS23	protease, serine, 23	11q14.1		9.333	6.43239	12.6246	9.33196	8.88085	8.72443	11.4705	8.36015
202481_at	DHRS3	dehydrogenase/reductase (SDR family) member 3	1p36.1		8.86369	7.67581	8.93362	6.02037	8.75848	7.58731	6.98153	4.82511
202497_x_at	SLC2A3	solute carrier family 2 (facilitated glucose transporter), member 3	12p13.3	Target	7.7524	7.89445	8.4225	9.60228	5.52458	5.68017	9.36139	10.5436
202498_s_at	SLC2A3	solute carrier family 2 (facilitated glucose transporter), member 3	12p13.3	Target	6.28312	6.64208	6.84192	9.25012	4.10364	4.33403	8.17822	9.94316
202555_s_at	MYLK	myosin, light chain kinase	3q21		9.29497	7.93834	11.5627	9.54022	9.44384	9.22324	10.7481	7.60271
202581_at	HSPA1B	heat shock 70kDa protein 1B	6p21.3		9.26847	11.1703	9.09225	11.1678	7.33279	7.34886	7.25766	9.41244
202594_at	LEPROTL1	leptin receptor overlapping transcript-like 1	8p21.2-p21.1		10.2886	10.4556	9.96725	12.0735	9.79194	10.2365	11.3642	12.4471
202657_s_at	SERTAD2	SERTA domain containing 2	2p14	Target	10.154	8.48588	10.27	8.88072	7.91661	7.83829	10.3971	9.59175
202672_s_at	ATF3	activating transcription factor 3	1q32.3	Target	8.70785	11.5143	6.29832	9.86408	9.23887	9.59228	8.18043	10.371
202685_s_at	AXL	AXL receptor tyrosine kinase	19q13.1		6.27786	5.55891	7.17291	6.13244	5.9262	5.77394	8.14426	6.36864
202766_s_at	FBN1	fibrillin 1	15q21.1		9.85942	9.39228	11.3283	7.70942	9.56612	9.36119	10.355	9.21505
202800_at	SLC1A3	solute carrier family 1 (glial high affinity glutamate transporter), member 3	5p13		9.96934	12.3784	9.45262	12.8848	11.6453	12.7841	11.0344	12.7589
202859_x_at	IL8	interleukin 8	4q13-q21	Target	8.57226	7.13786	12.1739	3.65685	4.55865	4.30997	4.60153	4.07548
202898_at	SDC3	syndecan 3	1pter-p22.3		8.00638	9.01096	8.25863	10.3207	9.19003	9.20383	8.51166	9.52416
202948_at	IL1R1	interleukin 1 receptor, type I	2q12		8.08949	6.0419	10.8064	3.4252	9.9144	8.58274	5.13946	3.36974
202986_at	ARNT2	aryl-hydrocarbon receptor nuclear translocator 2	15q24		8.32046	9.06579	8.51092	10.0226	8.31311	8.59716	8.97803	10.1329
203000_at	STMN2	stathmin-like 2	8q21.13		10.0361	9.95548	11.0915	6.45013	6.22976	5.07065	4.50842	4.20566
203001_s_at	STMN2	stathmin-like 2	8q21.13		10.2041	10.0288	11.3044	6.18826	6.63901	4.99108	3.76809	3.68235
203108_at	GPRC5A	G protein-coupled receptor, family C, group 5, member A	12p13-p12.3		7.21174	5.98529	8.01198	5.49254	6.5432	6.07316	7.15242	5.75715
203114_at	SSSCA1	Sjogren's syndrome/scleroderma autoantigen 1	11q13.1		8.99719	8.26976	9.49656	7.96819	8.11739	8.07967	9.06217	7.81738
203119_at	CCDC86	coiled-coil domain containing 86	11q12.2		9.50608	8.42767	10.2474	8.70894	8.72719	8.71301	10.104	9.28902
203186_s_at	S100A4	S100 calcium binding protein A4	1q21		8.31077	7.8137	9.9489	7.16166	9.0623	8.98934	8.59131	7.50235
203196_at	ABCC4	ATP-binding cassette, sub-family C (CFTR/MRP), member 4	13q32		8.79144	7.53825	9.06247	7.38526	8.08114	7.45886	8.37105	7.58787
203221_at	TLE1	transducin-like enhancer of split 1 (E(sp1) homolog, Drosophila)	9q21.32	Target	10.8162	11.0776	9.41181	11.1482	10.7432	11.3499	10.2579	11.4344
203222_s_at	TLE1	transducin-like enhancer of split 1 (E(sp1) homolog, Drosophila)	9q21.32	Target	8.62869	9.11109	7.2166	8.92845	8.66946	9.31003	7.97345	9.47613
203233_at	IL4R	interleukin 4 receptor	16p12.1-p11.2		7.98205	6.77787	8.82897	5.76442	5.74514	5.63631	6.98529	6.31894
203247_s_at	ZNF24	zinc finger protein 24	18q12		9.97628	10.5584	9.39625	11.3599	10.6816	10.6962	9.9265	11.3181
203254_s_at	TLN1	talin 1	9p13	Target	8.24617	8.11925	8.60327	7.57312	9.19036	8.80883	8.53713	7.21255
203323_at	CAV2	caveolin 2	7q31.1		9.97295	8.36131	10.3984	7.47779	8.51268	8.29357	9.98961	8.98336
203324_s_at	CAV2	caveolin 2	7q31.1		10.7771	8.99172	12.7783	8.14891	9.09649	9.0731	10.7456	9.33686
203325_s_at	COL5A1	collagen, type V, alpha 1	9q34.2-q34.3		7.82993	6.55168	8.43972	6.54859	9.22563	8.99141	9.27616	8.42591
203370_s_at	PDLIM7	PDZ and LIM domain 7 (enigma)	5q35.3		8.14836	7.19989	8.18593	6.87817	8.60754	8.25236	9.09906	7.1461
203395_s_at	HES1	hairy and enhancer of split 1, (Drosophila)	3q28-q29		8.52014	9.43981	8.3488	10.0037	8.17281	8.2132	8.44102	9.49496
203509_at	SORL1	sortilin-related receptor, L(DLR class) A repeats-containing	11q23.2-q24.2	Target	8.99383	10.8626	9.86359	11.9291	10.9673	11.3657	9.73074	11.003
203548_s_at	LPL	lipoprotein lipase	8p22	Target	5.75044	6.88553	7.66438	13.339	8.54919	10.1186	8.74435	11.2737
203549_s_at	LPL	lipoprotein lipase	8p22	Target	6.28316	7.50357	7.47008	13.2643	8.78839	10.3674	9.11344	11.4772
203556_at	ZHX2	zinc fingers and homeoboxes 2	8q24.13		8.75849	9.99276	7.99535	9.30866	9.68761	9.94934	8.98169	9.7403
203570_at	LOXL1	lysyl oxidase-like 1	c("15q24-q25", "15q22")		12.3301	11.9145	8.30217	5.19122	3.87996	3.81355	7.68797	5.71993
203661_s_at	TMOD1	tropomodulin 1	9q22.3		7.82187	10.811	6.72486	10.9455	10.7711	10.9779	7.78221	10.8981
203662_s_at	TMOD1	tropomodulin 1	9q22.3		7.95273	10.8432	6.65488	11.3082	11.0468	11.1355	7.82623	10.8821
203725_at	GADD45A	growth arrest and DNA-damage-inducible, alpha	1p31.2-p31.1		11.0795	11.584	10.547	12.0865	9.31814	10.4859	11.4628	12.1813
203774_at	MTR	5-methyltetrahydrofolate-homocysteine methyltransferase	1q43	Target	8.96561	8.64741	9.40607	7.999	8.16092	7.79593	8.92275	7.8301
203789_s_at	SEMA3C	sema domain, immunoglobulin domain (Ig), short basic domain, secreted, (semaphorin) 3C	7q21-q31	Target	10.0874	9.92637	9.05875	3.28663	3.55038	2.95962	11.0919	7.09394
203826_s_at	PITPNM1	phosphatidylinositol transfer protein, membrane-associated 1	11q13		7.97707	7.85684	8.3102	7.2102	8.55864	7.99725	7.79815	6.70604
203836_s_at	MAP3K5	mitogen-activated protein kinase kinase kinase 5	6q22.33	Target	6.37216	6.0175	9.5479	6.86446	8.88214	7.8642	7.91277	6.93115
203837_at	MAP3K5	mitogen-activated protein kinase kinase kinase 5	6q22.33	Target	6.97531	6.78904	9.80878	7.06665	9.12499	8.4059	8.31301	7.26992
203851_at	IGFBP6	insulin-like growth factor binding protein 6	12q13		8.50664	6.79947	9.40045	6.46618	8.37231	7.3161	9.77468	7.20406
203853_s_at	GAB2	GRB2-associated binding protein 2	11q14.1	Target	7.75845	8.4386	8.05965	9.63113	8.23525	8.26412	8.77853	10.0978
203854_at	CFI	complement factor I	4q25		11.0887	9.49045	9.9216	4.99294	9.48688	7.1895	8.36149	5.07849
204035_at	SCG2	secretogranin II (chromogranin C)	2q35-q36		10.2744	10.3922	13.2861	13.45	8.79318	10.1745	9.58973	11.6275
204066_s_at	CENTG2	centaurin, gamma 2	2p24.3-p24.1		6.98945	7.13273	8.62193	9.95197	8.21885	8.34174	9.22784	11.0347
204072_s_at	FRY	furry homolog (Drosophila)	13q13.1	Target	4.5248	6.0661	4.74729	6.96616	7.07578	7.37272	5.59517	7.75126
204083_s_at	TPM2	tropomyosin 2 (beta)	9p13.2-p13.1		9.69414	7.75091	9.49892	6.27606	8.07647	7.79955	6.49836	5.17727
204131_s_at	FOXO3	forkhead box O3	6q21	Target	10.2343	10.7115	9.32576	10.6714	9.77802	9.82475	9.54012	10.9495
204199_at	RALGPS1	Ral GEF with PH domain and SH3 binding motif 1	9q33.3	Target	6.3332	7.46754	5.24934	7.5618	7.13727	7.3397	6.96026	7.1909
204205_at	APOBEC3G	apolipoprotein B mRNA editing enzyme, catalytic polypeptide-like 3G	22q13.1-q13.2		10.4519	9.44355	9.27354	8.14255	6.50247	5.97073	10.4629	9.4671
204237_at	GULP1	GULP, engulfment adaptor PTB domain containing 1	2q32.3-q33	Target	9.18601	8.19	9.86752	3.07005	7.64453	7.46298	10.1752	7.39226
204326_x_at	MT1X	metallothionein 1X	16q13		10.0738	9.39941	10.9427	9.50808	9.1257	8.90293	10.2005	8.94214
204357_s_at	LIMK1	LIM domain kinase 1	7q11.23	Target	6.88745	6.26541	8.39317	7.2042	8.64412	8.33061	8.8419	7.48219
204364_s_at	REEP1	receptor accessory protein 1	2p11.2	Target	9.13905	10.4661	6.63315	9.79782	8.28103	8.36008	9.46074	9.83584
204422_s_at	FGF2	fibroblast growth factor 2 (basic)	4q26-q27		8.96831	8.12696	9.2778	7.5766	9.19268	9.03187	9.13223	7.81488
204455_at	DST	dystonin	6p12.1	Target	7.16891	5.67914	8.79704	6.07898	4.26058	3.95711	6.99368	4.35
204462_s_at	SLC16A2	solute carrier family 16, member 2 (monocarboxylic acid transporter 8)	Xq13.2	Target	8.98359	8.42234	10.2518	8.12807	7.67298	7.52198	9.69323	8.43705
204469_at	PTPRZ1	protein tyrosine phosphatase, receptor-type, Z polypeptide 1	7q31.3	Target	9.54875	11.2744	10.4088	14.1748	12.9605	13.4233	12.7615	13.7392
204479_at	OSTF1	osteoclast stimulating factor 1	9q13-q21.2		8.41111	8.00678	8.51145	6.90071	7.51351	7.30239	7.07766	6.07591
204489_s_at	CD44	CD44 molecule (Indian blood group)	11p13	Target	12.4514	11.9674	13.1006	10.2057	12.6837	12.343	12.6831	10.925
204490_s_at	CD44	CD44 molecule (Indian blood group)	11p13	Target	11.5992	10.78	11.9162	8.20144	11.5735	11.1184	11.4292	9.29585
204513_s_at	ELMO1	engulfment and cell motility 1	7p14.2		7.75279	9.61698	4.24323	7.36909	6.30892	6.95323	5.67543	6.26659
204526_s_at	TBC1D8	TBC1 domain family, member 8 (with GRAM domain)	2q11.2		7.29314	7.04922	9.69143	6.91932	7.34357	7.31467	9.09526	7.96539
204541_at	SEC14L2	SEC14-like 2 (S. cerevisiae)	22q12.2		6.48565	5.48302	8.0171	6.89885	8.08332	7.83584	8.44646	7.39418
204542_at	ST6GALNAC2	ST6 (alpha-N-acetyl-neuraminyl-2,3-beta-galactosyl-1,3)-N-acetylgalactosaminide alpha-2,6-sialyltransferase 2	17q25.1		6.5241	4.69937	7.28489	5.4245	6.30402	5.30172	6.64265	4.79291
204591_at	CHL1	cell adhesion molecule with homology to L1CAM (close homolog of L1)	3p26.1	Target	9.62767	10.8475	3.67022	10.8725	3.26227	3.29522	7.08995	11.0015
204595_s_at	STC1	stanniocalcin 1	8p21-p11.2	Target	11.7034	10.8707	12.5471	9.92159	9.62794	9.52989	7.78373	6.44844
204596_s_at	STC1	stanniocalcin 1	8p21-p11.2	Target	9.88964	8.67294	9.87334	7.19577	7.28509	7.08759	5.64414	5.07575
204597_x_at	STC1	stanniocalcin 1	8p21-p11.2	Target	9.98276	9.35326	10.2365	8.29109	8.02416	7.86809	6.98139	4.87655
204602_at	DKK1	dickkopf homolog 1 (Xenopus laevis)	10q11.2	Target	7.98661	4.43009	13.7008	9.54186	3.82756	3.47902	10.8665	4.25774
204656_at	SHB	Src homology 2 domain containing adaptor protein B	9p12	Target	8.83103	7.54193	9.22355	6.84973	9.04483	8.91871	8.59347	6.2924
204657_s_at	SHB	Src homology 2 domain containing adaptor protein B	9p12	Target	8.39889	6.73339	8.7444	6.40537	9.14765	8.90461	8.48803	6.09143
204675_at	SRD5A1	steroid-5-alpha-reductase, alpha polypeptide 1 (3-oxo-5 alpha-steroid delta 4-dehydrogenase alpha 1)	5p15		8.70793	7.30592	9.34541	5.76048	10.7203	9.83399	8.9379	6.47611
204693_at	CDC42EP1	CDC42 effector protein (Rho GTPase binding) 1	22q13.1		9.08844	7.5562	9.63705	7.0338	9.30603	8.61872	10.15	8.56863
204755_x_at	HLF	hepatic leukemia factor	17q22	Target	4.1977	3.89746	5.50016	3.53322	5.33182	5.2239	6.9498	5.10132
204790_at	SMAD7	SMAD family member 7	18q21.1	Target	8.03196	5.44944	8.73554	4.62859	8.36984	7.70343	8.64717	5.42328
204796_at	EML1	echinoderm microtubule associated protein like 1	14q32		9.26901	9.02339	10.211	8.55242	10.5773	10.4019	9.85968	8.43109
204906_at	RPS6KA2	ribosomal protein S6 kinase, 90kDa, polypeptide 2	6q27		6.83522	6.84108	8.29416	11.1488	8.29709	9.00029	8.8485	10.3197
204913_s_at	SOX11	SRY (sex determining region Y)-box 11	2p25	Target	9.40863	9.41938	3.68977	12.9122	10.4032	11.6089	10.3806	12.1283
204955_at	SRPX	sushi-repeat-containing protein, X-linked	Xp21.1		11.3238	10.5682	12.561	9.94246	11.6623	11.6139	12.4384	10.991
204967_at	SHROOM2	shroom family member 2	Xp22.3	Target	6.08557	6.14152	6.30264	10.3602	5.74514	7.34387	9.90356	10.4199
204995_at	CDK5R1	cyclin-dependent kinase 5, regulatory subunit 1 (p35)	17q11.2		5.957	6.34509	4.3128	9.04834	5.31746	5.69713	6.05543	7.85911
205005_s_at	NMT2	N-myristoyltransferase 2	10p13	Target	7.66392	6.91522	8.7234	7.0707	8.06026	7.18448	7.59794	6.17939
205006_s_at	NMT2	N-myristoyltransferase 2	10p13	Target	7.67728	6.76559	8.83678	7.25086	7.64087	6.85782	7.31101	5.54101
205029_s_at	FABP7	fatty acid binding protein 7, brain	6q22-q23		9.98162	11.453	10.3559	13.7596	10.6928	11.9233	11.2611	12.8658
205030_at	FABP7	fatty acid binding protein 7, brain	6q22-q23		11.068	12.4002	11.7052	14.1793	11.892	13.0277	12.411	13.4995
205047_s_at	ASNS	asparagine synthetase	7q21.3		9.6306	11.2559	9.33765	9.63148	12.2307	13.2919	11.5077	13.164
205067_at	IL1B	interleukin 1, beta	2q14		8.92455	6.79652	8.71418	6.41184	9.15649	8.75019	5.56237	5.35661
205083_at	AOX1	aldehyde oxidase 1	2q33		7.35637	3.83853	7.80498	4.0757	3.72067	3.48183	5.11023	3.53628
205165_at	CELSR3	cadherin, EGF LAG seven-pass G-type receptor 3 (flamingo homolog, Drosophila)	3p24.1-p21.2	Target	6.66396	7.16324	6.30575	7.31286	7.9571	8.01425	6.90928	7.9154
205192_at	MAP3K14	mitogen-activated protein kinase kinase kinase 14	17q21	Target	10.4894	9.9565	8.96386	6.65658	9.18573	8.47186	8.84067	7.47609
205230_at	RPH3A	rabphilin 3A homolog (mouse)	12q24.13		6.81934	8.59579	5.60706	9.1454	5.90852	5.97349	7.39338	8.42903
205278_at	GAD1	glutamate decarboxylase 1 (brain, 67kDa)	2q31		9.31693	10.9242	6.41627	10.6429	8.57382	8.76873	8.91659	9.09312
205286_at	TFAP2C	transcription factor AP-2 gamma (activating enhancer binding protein 2 gamma)	20q13.2		10.3793	9.5541	10.5583	8.01978	7.4437	6.84935	11.1818	10.0297
205287_s_at	TFAP2C	transcription factor AP-2 gamma (activating enhancer binding protein 2 gamma)	20q13.2		8.18324	7.10146	8.11453	5.78259	5.33557	4.91327	8.5534	7.69569
205366_s_at	HOXB6	homeobox B6	17q21.3		6.38749	5.80864	5.18705	3.67876	6.47527	6.37564	8.05772	6.77551
205390_s_at	ANK1	ankyrin 1, erythrocytic	8p11.1		8.01995	5.81742	7.7089	5.53396	6.26141	6.12542	7.97092	7.51512
205391_x_at	ANK1	ankyrin 1, erythrocytic	8p11.1		8.0444	6.52467	8.07545	6.27071	6.8644	6.62964	7.72498	7.35059
205397_x_at	SMAD3	SMAD family member 3	15q22.33		7.93537	6.61387	8.46924	6.25536	7.12072	6.58171	7.58063	5.78863
205398_s_at	SMAD3	SMAD family member 3	15q22.33		8.70653	7.44794	10.1186	6.36643	8.03785	7.65205	9.05164	6.77777
205409_at	FOSL2	FOS-like antigen 2	2p23.3		7.13556	6.72792	7.30316	6.01576	6.90123	6.87704	7.34555	5.69519
205410_s_at	ATP2B4	ATPase, Ca++ transporting, plasma membrane 4	1q32.1		6.95976	6.32788	6.8493	5.45523	6.41706	5.31197	5.52415	5.42385
205414_s_at	RICH2	Rho-type GTPase-activating protein RICH2	17p12		7.35961	5.85137	9.84775	4.0791	5.30587	4.78361	4.90011	4.74204
205422_s_at	ITGBL1	integrin, beta-like 1 (with EGF-like repeat domains)	13q33		6.76215	5.26913	9.25064	4.06499	5.27669	5.12037	4.22803	4.18298
205425_at	HIP1	huntingtin interacting protein 1	7q11.23	Target	8.59315	9.23268	9.07377	10.9269	9.9169	10.0116	8.83298	10.1722
205442_at	MFAP3L	microfibrillar-associated protein 3-like	4q32.3	Target	7.12571	7.90411	10.4463	10.5357	7.46565	8.60899	9.50489	10.6784
205462_s_at	HPCAL1	hippocalcin-like 1	2p25.1		9.34952	8.43773	9.97805	7.61734	8.51334	8.19966	9.45346	8.05004
205463_s_at	PDGFA	platelet-derived growth factor alpha polypeptide	7p22	Target	4.88283	6.15653	5.12743	9.92901	10.1321	10.3991	9.56122	10.4409
205525_at	CALD1	caldesmon 1	7q33	Target	10.0651	9.79449	9.82068	8.24477	9.53602	9.40159	11.1771	9.74744
205547_s_at	TAGLN	transgelin	11q23.2		9.83375	5.45225	7.28825	5.52244	5.84199	5.37723	6.44018	5.36204
205567_at	CHST1	carbohydrate (keratan sulfate Gal-6) sulfotransferase 1	11p11.2-p11.1		7.40932	6.59596	10.5072	6.37577	6.22421	6.15968	8.71196	5.96312
205613_at	SYT17	synaptotagmin XVII	16p12.3		8.99166	10.2378	8.20889	10.5154	9.24762	9.35212	8.97119	10.174
205638_at	BAI3	brain-specific angiogenesis inhibitor 3	6q12		5.25014	6.28247	4.06956	9.47582	7.07397	7.41774	5.03504	8.0392
205640_at	ALDH3B1	aldehyde dehydrogenase 3 family, member B1	11q13	Target	6.94802	6.633	8.93982	5.953	7.08252	6.69433	7.12707	6.04214
205728_at	ODZ1	NA	NA	Target	9.29347	10.9328	7.35549	10.1291	8.29042	8.40589	8.81492	10.0044
205743_at	STAC	SH3 and cysteine rich domain	3p22.3	Target	9.7439	7.38146	8.84213	6.87713	8.62995	8.44857	6.86796	6.21655
205794_s_at	NOVA1	neuro-oncological ventral antigen 1	14q	Target	8.96715	9.59634	9.23394	10.9844	10.6904	10.9357	8.62571	10.0606
205795_at	NRXN3	neurexin 3	14q31	Target	7.04534	8.59766	5.42474	7.2883	8.3299	9.24484	8.97203	9.43224
205798_at	IL7R	interleukin 7 receptor	5p13		8.06896	5.76978	8.24874	5.63225	5.34436	5.26934	8.39646	5.12532
205822_s_at	HMGCS1	3-hydroxy-3-methylglutaryl-Coenzyme A synthase 1 (soluble)	5p14-p13	Target	7.5929	9.2178	8.0218	9.26257	6.60062	7.27984	5.99347	8.05799
205830_at	CLGN	calmegin	4q28.3-q31.1	Target	8.51973	9.17164	4.60085	6.33706	6.04585	7.58265	6.72749	7.20739
205832_at	CPA4	carboxypeptidase A4	7q32		6.67773	6.22756	7.10227	6.01752	6.36791	6.35912	7.13658	5.50294
205848_at	GAS2	growth arrest-specific 2	11p14.3-p15.2		5.95557	6.77787	4.73093	9.43981	4.04294	4.23721	5.35888	6.55051
205850_s_at	GABRB3	gamma-aminobutyric acid (GABA) A receptor, beta 3	15q11.2-q12		4.55795	5.08055	5.99065	7.7194	4.47775	5.14636	6.25723	7.46329
205891_at	ADORA2B	adenosine A2b receptor	17p12-p11.2	Target	9.03048	7.38497	12.042	6.02124	9.42919	9.32492	8.38954	6.37801
205902_at	KCNN3	potassium intermediate/small conductance calcium-activated channel, subfamily N, member 3	1q21.3		6.98843	9.12715	5.68343	6.93938	7.06385	7.39531	6.04132	6.69164
205920_at	SLC6A6	solute carrier family 6 (neurotransmitter transporter, taurine), member 6	3p25-p24		5.88711	4.36583	7.03218	5.42299	4.49306	4.387	6.56715	5.32405
205931_s_at	CREB5	cAMP responsive element binding protein 5	7p15.1	Target	7.95063	8.67571	7.89049	9.56793	9.47556	10.1942	8.97545	10.496
205935_at	FOXF1	forkhead box F1	16q24	Target	7.29063	5.1553	8.81165	6.6714	9.92412	9.42634	8.79835	7.5014
205938_at	PPM1E	protein phosphatase 1E (PP2C domain containing)	17q22	Target	6.62286	6.70477	5.30984	8.05897	6.21712	7.3107	6.5288	8.91967
205990_s_at	WNT5A	wingless-type MMTV integration site family, member 5A	3p21-p14		11.6836	10.0093	11.0753	7.92249	10.109	9.48612	9.87871	7.87737
206025_s_at	TNFAIP6	tumor necrosis factor, alpha-induced protein 6	2q23.3		6.03858	6.88065	8.5111	10.4254	8.13768	8.82496	8.03853	10.4619
206026_s_at	TNFAIP6	tumor necrosis factor, alpha-induced protein 6	2q23.3		5.50913	6.58807	7.86014	9.76161	7.54523	8.19952	7.85125	9.96237
206039_at	RAB33A	RAB33A, member RAS oncogene family	Xq25		6.11063	6.54114	4.79985	7.21929	5.10838	5.93157	7.39318	9.43688
206051_at	ELAVL4	ELAV (embryonic lethal, abnormal vision, Drosophila)-like 4 (Hu antigen D)	1p34	Target	3.61343	4.37479	4.90125	8.79306	5.56197	5.6084	4.82649	8.69178
206059_at	ZNF91	zinc finger protein 91	19p13.1-p12	Target	8.65082	9.66146	8.71764	10.8972	10.2091	10.4883	9.03144	10.0593
206085_s_at	CTH	cystathionase (cystathionine gamma-lyase)	1p31.1		7.01883	7.36107	5.82363	7.41078	5.99045	6.93708	4.90041	7.06902
206090_s_at	DISC1	disrupted in schizophrenia 1	1q42.1		6.4813	6.79616	4.94364	8.38644	6.50718	6.67997	6.09109	7.46129
206157_at	PTX3	pentraxin-related gene, rapidly induced by IL-1 beta	3q25	Target	8.79256	9.10181	8.25612	10.403	9.02336	9.79529	10.2625	11.6291
206167_s_at	ARHGAP6	Rho GTPase activating protein 6	Xp22.3		5.26752	6.80287	7.14835	9.35054	5.62404	6.24468	5.48177	7.18086
206178_at	PLA2G5	phospholipase A2, group V	1p36-p34		5.21372	5.3728	5.97586	7.99736	6.49721	6.60434	5.99627	7.26992
206200_s_at	ANXA11	annexin A11	10q23		9.9561	9.67319	10.8109	8.12838	7.87569	7.4852	10.0654	8.90756
206330_s_at	SHC3	SHC (Src homology 2 domain containing) transforming protein 3	9q22.1	Target	6.69071	7.28764	6.13228	9.37735	8.20709	8.26589	7.87152	9.27126
206343_s_at	NRG1	neuregulin 1	8p12		6.90479	6.5241	9.89052	3.54943	5.74027	5.4181	9.5703	6.61725
206432_at	HAS2	hyaluronan synthase 2	8q24.12		5.84205	7.12593	6.06196	9.73098	8.16509	8.27954	4.64422	8.08188
206461_x_at	MT1H	metallothionein 1H	16q13		11.2885	10.2252	11.6124	9.26948	9.68881	9.62051	11.2063	9.70328
206502_s_at	INSM1	insulinoma-associated 1	20p11.2	Target	8.12171	10.1078	8.39426	9.64285	7.19115	8.37444	8.91133	8.95585
206673_at	GPR176	G protein-coupled receptor 176	15q14-q15.1		7.65266	6.46491	6.83669	5.74584	6.64002	6.28287	5.58319	5.56203
206711_at	CXorf1	chromosome X open reading frame 1	Xq27.3		5.2825	6.91985	4.59544	7.39516	5.16256	5.35068	5.43009	6.93515
206718_at	LMO1	LIM domain only 1 (rhombotin 1)	11p15		6.53443	8.34686	4.84876	7.45751	5.49229	5.96247	5.56203	6.76732
206864_s_at	HRK	harakiri, BCL2 interacting protein (contains only BH3 domain)	12q24.22		5.61605	5.63454	5.08661	7.6564	5.86317	5.94495	6.49735	9.39657
206865_at	HRK	harakiri, BCL2 interacting protein (contains only BH3 domain)	12q24.22		5.08643	5.27227	5.35146	6.57578	5.32253	5.4901	5.19271	8.74469
206949_s_at	RUSC1	RUN and SH3 domain containing 1	1q21-q22		10.4611	10.3582	9.87383	8.47334	9.55172	9.52769	9.52879	8.44746
207069_s_at	SMAD6	SMAD family member 6	15q21-q22	Target	9.05554	5.67799	9.38277	4.6692	8.08025	6.8387	8.95889	5.4566
207084_at	POU3F2	POU class 3 homeobox 2	6q16	Target	7.57952	8.05276	6.69814	9.34939	7.2224	7.23502	5.96218	7.38314
207147_at	DLX2	distal-less homeobox 2	2q32		11.3287	10.6112	10.2186	5.84888	9.39579	7.66939	9.88599	7.21461
207242_s_at	GRIK1	glutamate receptor, ionotropic, kainate 1	21q22.11	Target	4.49916	6.9195	3.98144	5.83485	5.17406	5.73164	4.19055	4.68521
207388_s_at	PTGES	prostaglandin E synthase	9q34.3		7.66521	6.48726	7.84337	6.07784	6.78479	6.26886	6.87199	6.13497
207437_at	NOVA1	neuro-oncological ventral antigen 1	14q	Target	6.65712	7.08465	7.22138	9.31917	8.18306	8.39848	7.383	8.66289
207629_s_at	ARHGEF2	rho/rac guanine nucleotide exchange factor (GEF) 2	1q21-q22		8.10715	8.43423	6.90824	8.57226	7.90195	8.57444	7.84402	9.48001
207826_s_at	ID3	inhibitor of DNA binding 3, dominant negative helix-loop-helix protein	1p36.13-p36.12		13.27	11.1456	13.04	10.1658	13.5047	12.8136	12.5258	10.7614
207876_s_at	FLNC	filamin C, gamma (actin binding protein 280)	7q32-q35		10.3563	8.75729	8.67127	6.48121	9.39667	8.9614	7.28097	6.76267
208047_s_at	NAB1	NGFI-A binding protein 1 (EGR1 binding protein 1)	2q32.3-q33		6.5844	6.62989	6.00939	7.37681	5.08024	5.49701	5.90883	7.52073
208070_s_at	REV3L	REV3-like, catalytic subunit of DNA polymerase zeta (yeast)	6q21	Target	8.70291	9.13274	8.69221	11.2157	9.49151	9.60757	9.08113	10.6308
208078_s_at	ZEB1	zinc finger E-box binding homeobox 1	10p11.2	Target	8.89688	8.36246	8.03176	6.66048	8.92463	7.78789	8.21863	6.35554
208121_s_at	PTPRO	protein tyrosine phosphatase, receptor type, O	c("12p13.3-p13.2", "12p13-p12")		6.23195	6.96598	5.64228	7.96787	7.58772	7.96599	5.02908	8.59405
208212_s_at	ALK	anaplastic lymphoma kinase (Ki-1)	2p23		6.23884	6.70601	7.01338	8.18447	6.89404	8.05744	5.76914	6.83652
208309_s_at	MALT1	mucosa associated lymphoid tissue lymphoma translocation gene 1	18q21		10.1129	9.09833	9.8143	7.99587	9.10517	9.08574	11.0915	8.0589
208359_s_at	KCNJ4	potassium inwardly-rectifying channel, subfamily J, member 4	22q13.1		5.07003	5.59425	5.04831	6.55204	6.43725	6.44415	4.36483	6.38372
208372_s_at	LIMK1	LIM domain kinase 1	7q11.23	Target	6.16884	5.57726	7.23712	6.10086	7.59513	7.3811	7.76478	6.61088
208581_x_at	MT1X	metallothionein 1X	16q13		12.3974	11.2596	12.6276	10.2513	10.6786	10.6579	12.3283	10.6775
208608_s_at	SNTB1	syntrophin, beta 1 (dystrophin-associated protein A1, 59kDa, basic component 1)	8q23-q24	Target	5.57469	7.23942	4.54884	5.93392	6.22535	6.45178	5.97349	8.60144
208613_s_at	FLNB	filamin B, beta (actin binding protein 278)	3p14.3		7.94627	7.23824	9.74659	6.74225	6.98229	6.65707	9.67778	7.89954
208789_at	PTRF	polymerase I and transcript release factor	17q21.31	Target	11.8433	10.6221	12.4781	10.7267	11.3087	11.0667	11.4705	9.22846
208790_s_at	PTRF	polymerase I and transcript release factor	17q21.31	Target	8.77071	7.2286	9.92675	7.87956	8.16456	7.77075	8.48265	6.16983
208937_s_at	ID1	inhibitor of DNA binding 1, dominant negative helix-loop-helix protein	20q11		13.1046	9.44558	13.2462	8.50256	13.5804	12.3934	12.6017	8.56319
208990_s_at	HNRPH3	heterogeneous nuclear ribonucleoprotein H3 (2H9)	10q22	Target	10.7758	11.2493	9.88532	11.1434	10.8099	11.3055	10.5547	11.6141
209037_s_at	EHD1	EH-domain containing 1	11q13		7.56403	6.6519	9.84713	6.81934	7.57795	7.33553	8.66083	6.83815
209039_x_at	EHD1	EH-domain containing 1	11q13		8.71143	8.07005	10.0818	8.33814	8.44934	8.42408	9.16858	8.06664
209047_at	AQP1	aquaporin 1 (Colton blood group)	7p14		9.9324	9.56183	6.08648	4.73437	5.61618	5.41736	7.52975	4.83187
209154_at	TAX1BP3	Tax1 (human T-cell leukemia virus type I) binding protein 3	17p13		11.9875	10.906	11.8346	11.1415	11.4166	11.094	12.0318	10.9815
209191_at	TUBB6	tubulin, beta 6	18p11.21		12.1917	11.4199	12.0993	10.8382	4.00472	3.29218	11.0916	9.8908
209197_at	SYT11	synaptotagmin XI	1q21.2	Target	9.41887	10.4803	8.86981	11.3047	10.3357	10.6011	10.0614	11.1835
209204_at	LMO4	LIM domain only 4	1p22.3	Target	8.16735	8.26192	7.15415	8.31586	8.81757	9.19867	7.30533	8.84434
209205_s_at	LMO4	LIM domain only 4	1p22.3	Target	11.3199	11.7574	10.7507	12.1485	11.7139	12.1951	10.4693	11.9524
209211_at	KLF5	Kruppel-like factor 5 (intestinal)	13q22.1		6.43887	4.80268	6.5508	5.68492	6.39719	6.02593	4.21849	2.93332
209283_at	CRYAB	crystallin, alpha B	11q22.3-q23.1	Target	11.3636	10.2321	13.6751	9.39336	13.5091	12.1109	13.819	10.6245
209324_s_at	RGS16	regulator of G-protein signaling 16	1q25-q31	Target	5.44805	8.72024	6.02462	8.00638	7.73061	8.61992	6.81551	9.33954
209325_s_at	RGS16	regulator of G-protein signaling 16	1q25-q31	Target	6.60096	8.49069	7.14159	8.44155	7.51735	8.14738	6.97424	8.84351
209340_at	UAP1	UDP-N-acteylglucosamine pyrophosphorylase 1	1q23.3	Target	11.3916	10.3686	11.6261	9.16728	9.97161	9.7454	10.91	9.57036
209343_at	EFHD1	EF-hand domain family, member D1	2q37.1		9.68067	9.53693	8.90007	7.40273	9.98988	8.37617	7.54677	7.42241
209344_at	TPM4	tropomyosin 4	19p13.1		9.43637	8.42863	9.41298	8.09263	8.85288	8.42986	10.4202	9.43318
209373_at	MALL	mal, T-cell differentiation protein-like	2q13		7.08524	5.84638	7.01273	5.23795	5.01352	4.93826	5.43224	4.52541
209383_at	DDIT3	DNA-damage-inducible transcript 3	12q13.1-q13.2		9.61392	10.6332	9.13072	9.62145	9.4242	10.6941	9.16787	10.6986
209435_s_at	ARHGEF2	rho/rac guanine nucleotide exchange factor (GEF) 2	1q21-q22		10.249	10.6842	9.30833	11.0104	10.2441	11.0068	10.3967	11.6216
209466_x_at	PTN	pleiotrophin (heparin binding growth factor 8, neurite growth-promoting factor 1)	7q33-q34		10.4799	11.8364	11.5879	14.2127	13.3741	13.3847	12.3966	13.8237
209583_s_at	CD200	CD200 molecule	3q12-q13		4.63574	5.00261	4.47096	10.3603	4.45316	4.47844	8.81338	9.89162
209584_x_at	APOBEC3C	apolipoprotein B mRNA editing enzyme, catalytic polypeptide-like 3C	22q13.1-q13.2		9.02731	8.6112	8.81613	7.74599	7.9242	7.68843	11.0027	8.81591
209598_at	PNMA2	paraneoplastic antigen MA2	8p21.2		10.443	11.3602	9.40939	11.9426	11.62	11.8453	10.8137	12.4596
209637_s_at	RGS12	regulator of G-protein signaling 12	4p16.3		7.13111	7.22229	6.57762	8.45176	7.93741	8.00585	6.81488	8.81491
209663_s_at	ITGA7	integrin, alpha 7	12q13		8.95706	10.3722	7.33521	11.0457	9.65404	10.1546	8.74999	10.0569
209683_at	FAM49A	family with sequence similarity 49, member A	2p24.3		7.30472	7.88825	4.48513	8.84587	7.50307	7.5091	5.98335	7.57475
209684_at	RIN2	Ras and Rab interactor 2	20p11.22	Target	10.5103	9.5584	10.5662	9.54468	8.9263	7.86231	10.483	8.73467
209757_s_at	MYCN	v-myc myelocytomatosis viral related oncogene, neuroblastoma derived (avian)	2p24.1	Target	5.98192	6.56645	5.52454	8.44962	5.63426	5.71788	6.48151	9.38108
209782_s_at	DBP	D site of albumin promoter (albumin D-box) binding protein	19q13.3		6.66833	7.92847	6.78012	7.58747	9.1175	9.19755	7.5287	9.18189
209789_at	CORO2B	coronin, actin binding protein, 2B	15q23		9.43101	10.5733	9.8427	10.9106	10.6477	10.7734	11.4432	11.7171
209790_s_at	CASP6	caspase 6, apoptosis-related cysteine peptidase	4q25	Target	9.94783	9.7004	9.71917	7.7522	9.43724	9.39898	9.16254	8.10892
209835_x_at	CD44	CD44 molecule (Indian blood group)	11p13	Target	12.2541	11.4573	12.434	8.71898	12.2194	11.7653	12.0583	9.97188
209840_s_at	LRRN3	leucine rich repeat neuronal 3	7q31.1		8.1434	9.30988	5.54619	11.7328	11.0553	11.1145	11.6949	11.88
209883_at	GLT25D2	glycosyltransferase 25 domain containing 2	1q25	Target	6.97733	7.95032	9.24263	10.7478	7.21068	8.21683	8.89021	9.76736
209988_s_at	ASCL1	achaete-scute complex homolog 1 (Drosophila)	12q22-q23	Target	3.23005	3.56359	3.69852	10.8961	9.77118	10.1955	4.63373	9.6941
210001_s_at	SOCS1	suppressor of cytokine signaling 1	16p13.13		7.74565	6.55368	5.99614	4.92855	7.22188	6.07183	5.84222	5.67528
210015_s_at	MAP2	microtubule-associated protein 2	2q34-q35	Target	6.21956	6.45313	8.32883	9.44221	7.12634	7.4344	8.47925	10.0163
210017_at	MALT1	mucosa associated lymphoid tissue lymphoma translocation gene 1	18q21		8.58552	7.84398	8.49239	7.34107	8.51054	8.02494	10.3283	7.3374
210018_x_at	MALT1	mucosa associated lymphoid tissue lymphoma translocation gene 1	18q21		9.90821	8.94291	9.80395	7.88415	9.03357	8.87765	10.9985	7.87521
210029_at	INDO	indoleamine-pyrrole 2,3 dioxygenase	8p12-p11		9.12598	7.79884	7.69928	5.04048	11.3101	9.5975	5.74244	5.28649
210073_at	ST8SIA1	ST8 alpha-N-acetyl-neuraminide alpha-2,8-sialyltransferase 1	12p12.1-p11.2	Target	6.15306	6.77653	5.87793	9.42385	7.37232	7.75175	7.74117	9.56054
210090_at	ARC	activity-regulated cytoskeleton-associated protein	8q24.3	Target	5.97578	7.1008	5.56812	11.2062	7.31284	7.68635	8.72765	10.2362
210118_s_at	IL1A	interleukin 1, alpha	2q14		6.05524	4.9776	5.67953	4.15697	7.55875	7.52697	4.38532	4.22605
210180_s_at	SFRS10	splicing factor, arginine/serine-rich 10 (transformer 2 homolog, Drosophila)	3q26.2-q27	Target	8.32972	8.41953	7.85081	9.09896	7.31229	7.60043	7.06047	8.21934
210223_s_at	MR1	major histocompatibility complex, class I-related	1q25.3	Target	9.0013	8.98342	8.39092	6.49071	8.39223	8.05948	6.06654	4.952
210286_s_at	SLC4A7	solute carrier family 4, sodium bicarbonate cotransporter, member 7	3p22	Target	7.17145	6.05528	7.02275	6.19209	6.65935	6.31984	7.01839	5.68748
210367_s_at	PTGES	prostaglandin E synthase	9q34.3		8.74327	6.12763	10.0094	5.05376	6.94475	5.59978	6.96749	5.23845
210386_s_at	MTX1	metaxin 1	1q21		10.6265	10.1058	10.2437	8.98668	9.58265	9.33983	10.2273	9.19865
210404_x_at	CAMK2B	calcium/calmodulin-dependent protein kinase (CaM kinase) II beta	c("22q12", "7p14.3-p14.1")	Target	5.3599	6.21566	5.37784	7.1112	6.09781	6.15378	6.20639	8.35866
210511_s_at	INHBA	inhibin, beta A	7p15-p13	Target	6.10899	5.39611	6.75927	4.25071	8.91453	7.99935	8.79442	6.83549
210664_s_at	TFPI	tissue factor pathway inhibitor (lipoprotein-associated coagulation inhibitor)	2q32		7.36804	6.6673	9.39767	7.42823	6.57815	6.26368	8.07446	6.74312
210674_s_at	PCDHA12	protocadherin alpha 12	5q31	Target	6.32255	7.54676	6.09032	8.44001	6.41437	6.58732	7.75286	8.66428
210711_at	C1orf217	chromosome 1 open reading frame 217	1q32.1		7.09739	6.69264	6.34077	4.85239	7.8061	6.45987	7.00818	5.8153
210732_s_at	LGALS8	lectin, galactoside-binding, soluble, 8 (galectin 8)	1q42-q43		8.12317	6.9476	6.27422	5.01941	7.38611	7.35	6.38223	5.18092
210876_at	ANXA2P1	annexin A2 pseudogene 1	4q21-q31		6.02102	5.07526	6.93223	5.15591	5.34424	5.1647	6.39558	4.45271
210916_s_at	CD44	CD44 molecule (Indian blood group)	11p13	Target	11.3398	10.6905	11.1173	7.72543	11.2782	10.6897	10.7365	9.12195
210961_s_at	ADRA1D	adrenergic, alpha-1D-, receptor	20p13		6.63666	5.28844	4.91045	4.74826	5.50275	5.41579	7.11005	5.47808
211352_s_at	NCOA3	nuclear receptor coactivator 3	20q12	Target	6.97384	7.17981	7.35153	8.41634	7.00726	7.12847	7.17434	8.30625
211391_s_at	PATZ1	POZ (BTB) and AT hook containing zinc finger 1	22q12.2	Target	6.04718	6.24706	5.68244	7.28568	6.43187	6.53308	6.15833	7.56479
211456_x_at	MT1P2	metallothionein 1 pseudogene 2	1q43		11.7494	10.7604	12.1401	9.83675	10.3757	10.2786	11.6794	10.2895
211483_x_at	CAMK2B	calcium/calmodulin-dependent protein kinase (CaM kinase) II beta	c("22q12", "7p14.3-p14.1")	Target	5.40926	5.79526	5.23927	6.65094	5.74082	5.89529	5.82363	7.36575
211484_s_at	DSCAM	Down syndrome cell adhesion molecule	21q22.2		6.27543	6.5041	6.4587	7.84611	7.09662	7.32571	6.62671	9.33745
211494_s_at	SLC4A4	solute carrier family 4, sodium bicarbonate cotransporter, member 4	4q21	Target	4.34324	4.90926	4.66917	7.38788	5.13505	5.47413	6.69178	8.98179
211506_s_at	IL8	interleukin 8	4q13-q21	Target	7.80612	6.49721	10.4844	3.92079	4.14861	4.11524	4.21446	3.91645
211732_x_at	HNMT	histamine N-methyltransferase	2q22.1		5.20607	5.0922	6.39034	4.44873	5.05632	4.84312	5.90919	4.56057
211973_at	NA	NA	NA		6.61255	6.90587	6.87023	8.90511	6.66156	6.68604	5.69642	7.13176
211985_s_at	CALM1	calmodulin 1 (phosphorylase kinase, delta)	14q24-q31	Target	9.04245	9.51928	10.536	12.1747	10.5485	10.8257	10.7068	11.9654
211986_at	AHNAK	AHNAK nucleoprotein	11q12.2	Target	9.86282	9.06719	10.956	8.02663	9.14897	8.7266	10.0633	8.19717
212014_x_at	CD44	CD44 molecule (Indian blood group)	11p13	Target	11.6996	10.8871	11.9345	8.26118	11.6903	11.19	11.5609	9.48176
212086_x_at	LMNA	lamin A/C	1q21.2-q21.3		10.7536	10.4579	11.1751	9.94564	10.3005	10.2997	10.8736	9.82697
212135_s_at	ATP2B4	ATPase, Ca++ transporting, plasma membrane 4	1q32.1		11.0258	10.4042	11.1551	8.99869	11.7477	10.468	10.3218	9.35368
212136_at	ATP2B4	ATPase, Ca++ transporting, plasma membrane 4	1q32.1		10.4295	9.78613	10.9567	8.60078	11.2547	9.86812	9.93721	8.82448
212154_at	SDC2	syndecan 2	8q22-q23	Target	11.6846	10.5275	10.0533	7.37534	10.7116	9.933	11.2185	11.1793
212157_at	SDC2	syndecan 2	8q22-q23	Target	8.87352	7.75962	7.866	6.26212	8.58245	8.15322	9.94741	9.26207
212192_at	KCTD12	potassium channel tetramerisation domain containing 12	13q22.3		10.0804	8.55049	10.4176	8.76495	8.53706	8.42024	8.51544	7.90061
212235_at	PLXND1	plexin D1	3q21.3		7.68733	7.1421	9.08897	6.85941	7.89013	7.13007	8.80633	7.65642
212246_at	MCFD2	multiple coagulation factor deficiency 2	2p21		8.90948	8.28556	9.59431	7.57496	7.5105	7.46033	9.27846	8.20289
212468_at	SPAG9	sperm associated antigen 9	17q21.33	Target	5.77531	6.83723	8.00567	9.01767	6.37548	6.38899	7.0202	7.9938
212472_at	MICAL2	microtubule associated monoxygenase, calponin and LIM domain containing 2	11p15.3	Target	7.08046	5.88694	8.69594	5.21686	6.35025	5.82964	8.73888	5.29166
212473_s_at	MICAL2	microtubule associated monoxygenase, calponin and LIM domain containing 2	11p15.3	Target	8.23809	6.62896	10.1698	5.56376	7.58045	7.03665	9.97192	5.83594
212488_at	COL5A1	collagen, type V, alpha 1	9q34.2-q34.3		7.97366	6.76422	7.95032	6.63835	9.60857	9.55152	9.31897	8.72063
212534_at	NA	NA	NA		9.15085	9.83695	8.55447	10.9817	9.85318	10.1375	9.38097	10.7499
212552_at	HPCAL1	hippocalcin-like 1	2p25.1		10.9397	10.2611	11.8683	9.6871	10.131	9.8832	11.281	9.74635
212558_at	SPRY1	sprouty homolog 1, antagonist of FGF signaling (Drosophila)	4q28.1	Target	5.88527	7.14675	7.33488	10.6128	7.45021	8.96823	10.0192	11.2131
212560_at	SORL1	sortilin-related receptor, L(DLR class) A repeats-containing	11q23.2-q24.2	Target	8.37226	10.2686	8.71063	11.3246	9.96692	10.3561	9.25085	10.3907
212609_s_at	AKT3	v-akt murine thymoma viral oncogene homolog 3 (protein kinase B, gamma)	1q43-q44	Target	8.55845	8.99586	8.4561	10.0414	8.08892	8.32981	8.77879	9.79768
212677_s_at	CEP68	centrosomal protein 68kDa	2p14	Target	7.90349	8.69394	8.68958	10.6231	9.10935	9.11629	8.88525	10.1892
212769_at	TLE3	transducin-like enhancer of split 3 (E(sp1) homolog, Drosophila)	15q22		6.82176	6.68172	7.44976	5.64121	7.93612	6.92851	7.51941	6.518
212810_s_at	SLC1A4	solute carrier family 1 (glutamate/neutral amino acid transporter), member 4	2p15-p13	Target	6.58471	7.54562	7.6298	7.78813	6.91154	8.16525	8.55868	9.87852
212816_s_at	CBS	cystathionine-beta-synthase	21q22.3		8.48187	9.68235	7.2456	8.90887	9.90104	10.3614	9.54263	10.8558
212822_at	HEG1	HEG homolog 1 (zebrafish)	3q21.2	Target	10.6546	9.25195	9.91765	8.7762	10.607	9.65619	9.81198	8.46186
212865_s_at	COL14A1	collagen, type XIV, alpha 1 (undulin)	8q23		5.42334	5.41775	8.68214	4.008	8.95266	8.5674	5.41932	3.87576
212913_at	C6orf26	chromosome 6 open reading frame 26	6p21.33		7.34807	8.75057	7.69654	10.0817	6.47353	6.74317	7.01039	8.22618
212970_at	NA	NA	NA		6.96948	7.05065	8.07863	9.64049	7.53243	7.75712	8.04315	9.36647
212985_at	NA	NA	NA		6.79272	6.89196	8.46489	10.5124	7.80454	8.14662	8.53441	10.0973
213050_at	COBL	cordon-bleu homolog (mouse)	7p12.1	Target	4.07134	6.35817	7.64205	10.1175	9.90414	10.0123	8.44284	9.37302
213069_at	HEG1	HEG homolog 1 (zebrafish)	3q21.2	Target	11.5608	10.2005	11.0904	10.0861	10.9986	10.0499	10.9553	9.51713
213131_at	OLFM1	olfactomedin 1	9q34.3	Target	7.07419	7.35874	8.75676	11.7141	11.4061	11.4644	9.52206	11.2999
213135_at	TIAM1	T-cell lymphoma invasion and metastasis 1	c("21q22.1", "21q22.11")	Target	11.5237	11.4068	10.5743	9.34934	11.9037	10.7935	10.9496	9.45845
213139_at	SNAI2	snail homolog 2 (Drosophila)	8q11		9.7886	7.84796	10.0508	9.56379	11.5413	10.4282	6.98318	5.51544
213146_at	JMJD3	jumonji domain containing 3	17p13.1	Target	6.77595	7.27061	5.85387	7.46789	7.04477	7.0772	7.02707	8.602
213325_at	PVRL3	poliovirus receptor-related 3	3q13		8.92423	8.29397	9.47551	7.23873	9.00584	8.56693	10.1168	8.7862
213342_at	YAP1	Yes-associated protein 1, 65kDa	11q13	Target	9.30573	8.4732	9.7271	6.50886	8.89591	8.83814	8.64553	7.60622
213385_at	CHN2	chimerin (chimaerin) 2	7p15.3	Target	7.65699	8.21691	4.47754	7.56573	6.84467	6.98795	5.1809	6.66224
213411_at	Tsga10	NA	NA	Target	7.39695	8.67994	5.24714	9.09626	7.5956	7.60985	6.4463	8.56303
213425_at	WNT5A	wingless-type MMTV integration site family, member 5A	3p21-p14		10.6689	8.75884	9.09037	6.44579	8.8644	8.19003	9.07391	6.91044
213429_at	NA	NA	NA		7.23553	6.65645	9.61773	5.97676	7.34355	7.14215	7.75462	6.52393
213469_at	PGAP1	GPI deacylase	2q33.1	Target	6.92406	8.12482	8.39951	11.2265	8.19302	8.57875	10.1236	11.0127
213488_at	SNED1	sushi, nidogen and EGF-like domains 1	2q37.3		6.73797	5.75572	7.73426	6.63513	6.38577	6.12323	8.16688	6.08395
213493_at	SNED1	sushi, nidogen and EGF-like domains 1	2q37.3		4.63216	4.27223	6.3117	4.49808	4.55556	4.4794	6.71774	4.53663
213601_at	SLIT1	slit homolog 1 (Drosophila)	10q23.3-q24	Target	5.64489	5.79875	6.31894	12.016	7.20456	7.30336	6.11744	11.4739
213609_s_at	SEZ6L	seizure related 6 homolog (mouse)-like	22q12.1	Target	5.01652	6.33807	5.29009	11.2872	6.62694	6.72249	6.79753	9.05012
213622_at	COL9A2	collagen, type IX, alpha 2	1p33-p32		8.2809	7.18653	7.15927	5.77324	8.63936	7.00363	6.66308	6.5712
213672_at	MARS	methionyl-tRNA synthetase	12q13.2		6.37772	7.50379	5.64926	6.82208	8.21676	8.52115	7.52052	8.60647
213688_at	CALM1	calmodulin 1 (phosphorylase kinase, delta)	14q24-q31	Target	5.10735	5.92091	6.52152	8.22992	6.11728	6.42975	5.80578	7.80543
213700_s_at	PKM2	pyruvate kinase, muscle	15q22		9.1726	8.87229	8.27489	7.0446	8.79027	8.71539	9.86002	7.80572
213712_at	ELOVL2	elongation of very long chain fatty acids (FEN1/Elo2, SUR4/Elo3, yeast)-like 2	6p24.2		6.46655	6.59733	5.93269	9.22213	6.29937	7.93023	6.8824	8.36034
213725_x_at	XYLT1	xylosyltransferase I	16p12.3		7.65494	8.32807	8.15175	9.27434	7.16666	7.72607	6.99257	9.16171
213785_at	IPO9	importin 9	1q32.1	Target	8.96163	9.08214	7.78813	9.08835	9.22698	9.24569	7.95106	9.06016
213824_at	OLIG2	oligodendrocyte lineage transcription factor 2	21q22.11		4.82648	5.12003	4.53036	7.43558	5.16105	5.27623	4.82723	8.60623
213825_at	OLIG2	oligodendrocyte lineage transcription factor 2	21q22.11		5.24875	7.15232	4.18109	11.4886	6.79032	8.01756	7.8892	12.1037
213832_at	NA	NA	NA		5.98389	7.72262	5.7341	10.7865	8.3941	8.84487	7.38616	9.22554
213841_at	NA	NA	NA		4.40873	4.46187	4.64656	7.86139	5.01322	5.97649	4.68602	7.1285
213848_at	NA	NA	NA		7.44768	6.86981	9.38008	6.93704	8.2629	7.29797	8.98622	7.47274
213982_s_at	RABGAP1L	RAB GTPase activating protein 1-like	1q24		8.20386	7.60165	8.23336	5.74694	8.01105	7.66318	7.2912	5.36142
214053_at	ERBB4	v-erb-a erythroblastic leukemia viral oncogene homolog 4 (avian)	2q33.3-q34	Target	4.33339	4.80734	5.17225	6.35851	6.19581	7.57727	4.61364	5.30627
214073_at	CTTN	cortactin	11q13		7.47413	6.6592	8.57807	6.92498	7.50579	7.26963	8.47706	7.12204
214079_at	DHRS2	dehydrogenase/reductase (SDR family) member 2	14q11.2	Target	3.2548	3.60386	5.05231	7.73968	3.88283	5.67097	5.67167	5.80357
214091_s_at	GPX3	glutathione peroxidase 3 (plasma)	5q23		9.76988	7.9205	8.4783	7.06058	9.43255	6.31934	6.72157	5.83911
214130_s_at	PDE4DIP	phosphodiesterase 4D interacting protein (myomegalin)	1q12		9.14474	8.35406	8.54162	6.72196	6.43256	6.32707	6.92128	5.68576
214247_s_at	DKK3	dickkopf homolog 3 (Xenopus laevis)	11p15.2		12.4927	11.2264	12.059	11.8411	11.6136	10.2176	12.0319	11.4496
214415_at	PLGLB1	plasminogen-like B1	2p11.2	Target	5.05079	5.40376	4.61712	6.49477	5.98008	6.10835	6.04927	7.5412
214437_s_at	SHMT2	serine hydroxymethyltransferase 2 (mitochondrial)	12q12-q14		10.1694	10.3324	8.83991	9.77453	10.4415	11.6732	10.2856	11.4824
214446_at	ELL2	elongation factor, RNA polymerase II, 2	5q15		7.06589	5.40788	7.45941	4.80642	8.52527	8.28389	7.49453	4.59681
214538_x_at	RGS6	regulator of G-protein signaling 6	14q24.3	Target	5.97406	6.09189	6.20553	9.29859	7.62592	7.7838	7.43157	9.07756
214545_s_at	PROSC	proline synthetase co-transcribed homolog (bacterial)	8p11.2		9.09957	9.45471	8.02422	9.0456	9.25303	9.60693	8.7042	9.90529
214596_at	NA	NA	NA		6.90516	8.24667	8.65799	11.297	9.00598	9.09913	9.20376	9.99722
214611_at	GRIK1	glutamate receptor, ionotropic, kainate 1	21q22.11	Target	4.62988	6.84368	4.07732	6.01403	5.14608	6.15721	4.06575	4.73582
214708_at	SNTB1	syntrophin, beta 1 (dystrophin-associated protein A1, 59kDa, basic component 1)	8q23-q24	Target	4.61645	5.6616	3.94975	4.86073	5.15026	5.44147	5.38092	7.20531
214717_at	DKFZp434H1419	hypothetical protein DKFZp434H1419	2q35		7.44024	7.69792	7.6923	9.94754	7.85547	8.07575	8.64265	9.82493
214771_x_at	M-RIP	myosin phosphatase-Rho interacting protein	17p11.2		11.2248	10.2221	11.8807	10.4413	10.4792	10.28	11.7435	10.9741
214774_x_at	TOX3	TOX high mobility group box family member 3	16q12.1		7.42342	10.4036	7.37447	11.0282	9.42817	9.71551	7.13566	9.76315
214853_s_at	SHC1	SHC (Src homology 2 domain containing) transforming protein 1	1q21		12.5933	12.2937	12.4794	11.1453	10.9477	10.9157	12.7788	11.3008
214860_at	SLC9A7	solute carrier family 9 (sodium/hydrogen exchanger), member 7	c("Xp11.3-p11.23", "Xp11.3")		4.48067	3.8577	6.02033	4.71587	4.37155	4.35382	5.16635	4.11586
214896_at	NA	NA	NA		5.79045	5.8817	5.74386	8.97767	7.0349	7.09207	6.14309	8.15094
214995_s_at	APOBEC3F	apolipoprotein B mRNA editing enzyme, catalytic polypeptide-like 3F	22q13.1	Target	9.32102	8.19253	7.88568	6.5177	6.02916	5.95156	8.42193	8.3248
215014_at	NA	NA	NA		4.24687	6.23405	4.60782	9.43236	7.32293	7.69777	5.91722	7.67624
215020_at	NRXN3	neurexin 3	14q31	Target	6.30886	7.28196	5.18664	6.50249	6.9922	8.25664	7.47827	8.18699
215046_at	FLJ23861	hypothetical protein FLJ23861	2q34		5.12894	5.78753	4.77594	6.56807	5.92967	6.21521	4.43712	6.63787
215064_at	SC5DL	sterol-C5-desaturase (ERG3 delta-5-desaturase homolog, S. cerevisiae)-like	11q23.3		5.54758	5.60436	4.96886	5.98155	5.24669	5.53981	4.90011	6.59619
215108_x_at	TOX3	TOX high mobility group box family member 3	16q12.1		6.80705	9.80573	6.92641	10.5977	8.83524	8.97085	6.69482	9.16816
215111_s_at	TSC22D1	TSC22 domain family, member 1	13q14		10.5923	11.6656	11.6594	12.6141	11.927	12.6248	11.6668	12.7919
215119_at	MYO16	myosin XVI	13q33.3	Target	4.88208	5.48873	5.60706	8.29873	8.43574	8.67521	4.51679	6.62986
215128_at	NA	NA	NA		5.6904	6.17262	6.50894	7.70448	6.10759	6.45635	6.75722	8.13042
215180_at	NA	NA	NA		5.85506	6.19236	5.73833	7.54404	6.33553	6.55009	6.13148	7.39626
215522_at	SORCS3	sortilin-related VPS10 domain containing receptor 3	10q23-q25	Target	5.70903	6.89949	3.7017	6.60453	5.82507	6.13334	5.08876	6.93785
215685_s_at	DLX2	distal-less homeobox 2	2q32		8.73363	7.68066	7.11655	6.01431	7.18025	6.70629	7.09331	6.98124
215768_at	SOX5	SRY (sex determining region Y)-box 5	12p12.1		6.38749	7.99129	6.00977	6.58459	9.25175	9.38119	7.99925	10.329
215807_s_at	PLXNB1	plexin B1	3p21.31		7.2367	7.7938	6.25402	8.75419	8.74843	8.79612	7.22928	8.69594
215843_s_at	TLL2	tolloid-like 2	10q23-q24	Target	5.03632	4.53513	6.27427	5.08831	7.08218	6.92285	5.89828	4.79689
216155_at	NAV1	neuron navigator 1	NA		6.53552	5.12743	7.05595	6.37784	8.08133	6.92285	5.45386	5.2152
216192_at	FABP7	fatty acid binding protein 7, brain	6q22-q23		4.80475	5.6402	4.47118	7.89414	4.90373	5.00954	4.50106	6.02133
216236_s_at	SLC2A3	solute carrier family 2 (facilitated glucose transporter), member 3	12p13.3	Target	7.41696	7.45193	7.79151	8.97905	5.83333	5.86029	8.70613	10.3847
216247_at	rps20	NA	NA	Target	6.02692	6.4886	5.88148	7.96079	7.48909	7.51097	7.32764	8.34047
216331_at	ITGA7	integrin, alpha 7	12q13		9.99687	11.2566	8.83206	11.9816	10.4329	10.9079	10.3824	10.9966
216623_x_at	TOX3	TOX high mobility group box family member 3	16q12.1		7.14705	10.275	7.13924	10.8593	9.31379	9.53031	7.15591	9.71801
216766_at	PRKCE	protein kinase C, epsilon	2p21		5.37083	6.89846	5.26934	7.06045	4.62508	4.66917	5.72208	6.33476
216867_s_at	PDGFA	platelet-derived growth factor alpha polypeptide	7p22	Target	5.81605	6.02379	5.89497	7.55101	6.86119	7.37268	6.39291	7.54091
217053_x_at	ETV1	ets variant gene 1	7p21.3		9.31612	9.55261	8.01756	10.8766	9.11312	9.18966	8.31186	10.096
217061_s_at	ETV1	ets variant gene 1	7p21.3		8.74403	8.97284	7.4721	10.357	8.59561	8.6733	7.87219	9.41923
217080_s_at	HOMER2	homer homolog 2 (Drosophila)	15q24.3	Target	7.05639	5.97973	8.6326	7.34871	7.99099	7.56254	9.18485	6.72078
217127_at	CTH	cystathionase (cystathionine gamma-lyase)	1p31.1		7.93362	8.35292	6.98617	9.05565	6.92208	8.05493	5.38608	7.98126
217165_x_at	MT1F	metallothionein 1F	16q13		10.4924	9.36149	11.1682	9.04249	8.96061	8.90619	10.2333	8.87969
217359_s_at	NCAM1	neural cell adhesion molecule 1	11q23.1		5.22676	5.2841	4.84703	6.15545	3.88707	3.91692	5.97349	7.23344
217388_s_at	KYNU	kynureninase (L-kynurenine hydrolase)	2q22.2		6.56152	4.52587	10.4366	3.09285	7.8675	7.71913	3.35403	3.28184
217671_at	RFX3	regulatory factor X, 3 (influences HLA class II expression)	9p24.2		7.41739	8.59354	8.42271	9.54225	9.70773	9.73916	7.08429	8.45434
217744_s_at	PERP	PERP, TP53 apoptosis effector	6q24		9.26546	8.20865	9.81745	5.85827	8.99249	8.90399	9.5507	6.90521
217787_s_at	GALNT2	UDP-N-acetyl-alpha-D-galactosamine:polypeptide N-acetylgalactosaminyltransferase 2 (GalNAc-T2)	1q41-q42	Target	9.8093	9.13037	10.6126	8.87913	10.1106	9.90812	8.95595	7.88371
217820_s_at	ENAH	enabled homolog (Drosophila)	1q42.12	Target	11.1723	10.4786	11.8641	10.2018	11.9688	11.8468	11.4701	10.3767
217853_at	TNS3	tensin 3	7p12.3		10.2238	8.53279	11.6862	7.73768	8.96447	8.72446	11.1721	9.49646
218002_s_at	CXCL14	chemokine (C-X-C motif) ligand 14	5q31	Target	11.9674	11.9559	11.9186	7.90298	10.6436	8.91258	10.5231	4.45345
218162_at	OLFML3	olfactomedin-like 3	1p13.2	Target	6.58963	5.55728	7.04474	6.77115	6.69392	5.65646	7.85314	4.11151
218266_s_at	FREQ	frequenin homolog (Drosophila)	9q34		7.64809	6.83186	8.08908	6.89558	8.03841	8.00553	8.59111	6.94575
218284_at	SMAD3	SMAD family member 3	15q22.33		9.98337	9.01877	10.4933	7.77111	9.12096	9.0325	10.2569	8.50947
218292_s_at	PRKAG2	protein kinase, AMP-activated, gamma 2 non-catalytic subunit	7q36.1		6.94697	5.57116	8.30188	6.38894	6.46515	6.3671	7.64266	5.91724
218330_s_at	NAV2	neuron navigator 2	11p15.1	Target	9.47798	8.78951	11.1306	9.91895	10.9396	9.66068	9.88233	9.5878
218384_at	CARHSP1	calcium regulated heat stable protein 1, 24kDa	16p13.2		10.5229	10.0087	11.6708	10.3676	10.2893	9.50219	10.2193	8.45064
218530_at	FHOD1	formin homology 2 domain containing 1	16q22		7.40852	6.58042	8.72677	6.6284	7.1916	7.12049	7.96491	6.15495
218556_at	ORMDL2	ORM1-like 2 (S. cerevisiae)	12q13.2		9.9544	9.45578	10.2618	9.15938	9.53291	9.34878	10.3489	9.3339
218632_at	HECTD3	HECT domain containing 3	1p34.1		8.56521	8.36821	8.76724	7.54789	9.21097	9.15354	9.08782	7.93578
218678_at	NES	nestin	1q23.1	Target	10.8234	12.1352	11.7486	13.3414	12.9363	12.9735	12.4606	12.9193
218733_at	MSL2L1	male-specific lethal 2-like 1 (Drosophila)	3q22.2	Target	8.55122	8.74919	7.58891	8.83987	8.14713	8.32208	7.76768	8.86786
218786_at	NT5DC3	5'-nucleotidase domain containing 3	12q22-q23.1		7.18097	6.81085	9.93013	6.57781	7.38173	6.86954	8.62383	7.16347
218823_s_at	KCTD9	potassium channel tetramerisation domain containing 9	8p21.1		10.1899	9.49563	10.3547	8.28631	10.3384	10.1823	10.1992	8.7074
218858_at	DEPDC6	DEP domain containing 6	8q24.12		8.24493	7.96047	7.91523	5.00878	9.26741	6.39256	9.50813	6.31894
218944_at	PYCRL	pyrroline-5-carboxylate reductase-like	8q24.3	Target	7.63096	7.12761	7.80254	6.75887	7.28989	7.10766	7.5916	6.54655
218995_s_at	EDN1	endothelin 1	6p24.1		10.1589	6.34158	8.33573	5.38761	5.96328	5.85741	8.56384	5.6166
219026_s_at	RASAL2	RAS protein activator like 2	1q24		7.33832	6.34016	9.56595	6.71088	7.2616	7.12623	7.94202	4.88503
219049_at	ChGn	chondroitin beta1,4 N-acetylgalactosaminyltransferase	8p21.3		7.84675	8.94752	7.46907	9.94875	9.06071	9.21391	9.14142	10.0274
219195_at	PPARGC1A	peroxisome proliferator-activated receptor gamma, coactivator 1 alpha	4p15.1		8.07657	6.82902	7.83415	6.17667	8.14707	8.02311	9.22064	8.4142
219196_at	SCG3	secretogranin III	15q21		3.05153	3.37089	3.09722	8.57834	5.44653	5.59669	5.31514	8.87472
219199_at	AFF4	AF4/FMR2 family, member 4	5q31	Target	7.18215	6.05229	6.99968	5.83814	6.08808	6.08441	6.21013	5.76652
219232_s_at	EGLN3	egl nine homolog 3 (C. elegans)	14q13.1	Target	7.70618	5.3101	6.66581	4.75014	5.99216	4.54932	4.5983	4.40101
219257_s_at	SPHK1	sphingosine kinase 1	17q25.2		7.60525	6.16224	9.94205	6.10654	6.54584	6.33154	6.76934	6.36401
219331_s_at	KLHDC8A	kelch domain containing 8A	1q32.1		5.0317	7.98999	7.1662	10.977	9.3211	9.63669	6.28143	8.68291
219400_at	CNTNAP1	contactin associated protein 1	17q21		8.67728	10.0499	7.25353	8.28375	9.77583	9.83739	8.83144	9.23119
219410_at	TMEM45A	transmembrane protein 45A	3q12.2		10.8558	9.15948	10.3758	7.63837	8.16136	7.99853	10.0599	9.23686
219461_at	PAK6	p21(CDKN1A)-activated kinase 6	15q14		7.32771	6.47684	7.64237	6.42551	6.31329	6.08709	7.34726	5.04344
219471_at	C13orf18	chromosome 13 open reading frame 18	13q14.12		5.67011	5.87662	5.66791	8.95728	6.38219	6.82844	7.37549	8.44445
219480_at	SNAI1	snail homolog 1 (Drosophila)	20q13.1-q13.2		7.81746	5.6854	7.60388	5.65999	8.01579	5.95035	6.4978	5.48807
219500_at	CLCF1	cardiotrophin-like cytokine factor 1	11q13.3	Target	8.39879	7.64804	8.78724	6.91351	8.39393	8.12546	8.35006	6.80045
219562_at	RAB26	RAB26, member RAS oncogene family	16p13.3		7.71075	8.76498	6.08126	7.48614	5.68787	6.32214	5.53806	5.85871
219675_s_at	UXS1	UDP-glucuronate decarboxylase 1	2q12.2	Target	9.38923	8.78321	9.73862	8.60025	8.71772	8.32495	9.81992	8.47782
219714_s_at	CACNA2D3	calcium channel, voltage-dependent, alpha 2/delta 3 subunit	3p21.1	Target	8.21648	6.28786	6.5288	4.42797	6.49721	5.51713	4.66262	3.78476
219736_at	TRIM36	tripartite motif-containing 36	5q22.3	Target	8.41021	8.55944	6.75668	9.13472	8.42016	8.65054	7.92775	9.43516
219834_at	ALS2CR8	amyotrophic lateral sclerosis 2 (juvenile) chromosome region, candidate 8	2q33.1-q33.2	Target	5.49983	6.50611	5.36054	6.61244	6.24585	6.28162	5.97512	7.23527
219857_at	C10orf81	chromosome 10 open reading frame 81	10q25.3		3.74712	3.473	7.52286	3.60726	7.83488	6.66259	3.49306	3.45126
219874_at	SLC12A8	solute carrier family 12 (potassium/chloride transporters), member 8	3q21.2		8.33303	6.83281	7.51268	6.48229	6.78374	6.13842	5.51599	4.6586
219922_s_at	LTBP3	latent transforming growth factor beta binding protein 3	11q12		10.4714	9.51479	10.0722	8.53153	11.5759	10.1221	10.5998	8.36304
219999_at	MAN2A2	mannosidase, alpha, class 2A, member 2	15q26.1		6.29839	7.57211	5.88283	7.2317	6.72694	6.82911	6.52217	7.25322
220095_at	C9orf39	chromosome 9 open reading frame 39	9p22.2		6.67513	7.31662	4.54056	6.14191	5.67105	6.67905	5.00687	5.53364
220116_at	KCNN2	potassium intermediate/small conductance calcium-activated channel, subfamily N, member 2	5q22.3	Target	3.6726	3.97106	3.4761	9.39192	4.15891	5.00927	3.89696	8.72506
220122_at	MCTP1	multiple C2 domains, transmembrane 1	5q15		4.1977	5.04822	5.19125	7.93965	6.46207	6.9422	7.9412	10.0157
220283_at	KIAA1822L	KIAA1822-like	1q41		10.1444	6.24904	8.994	5.56987	8.87465	6.84467	7.81079	5.45292
220291_at	GDPD2	glycerophosphodiester phosphodiesterase domain containing 2	Xq13.1		6.77526	8.08416	6.69769	8.88483	6.99278	7.033	6.85716	7.39776
220298_s_at	SPATA6	spermatogenesis associated 6	1p33	Target	7.15033	7.30108	6.00718	8.64846	7.12594	7.45304	6.79779	8.74306
220299_at	SPATA6	spermatogenesis associated 6	1p33	Target	6.88639	7.21021	6.08756	8.42042	7.1042	7.48077	6.69408	8.39141
220316_at	NPAS3	neuronal PAS domain protein 3	14q12-q13	Target	6.71673	7.31669	7.57545	8.90399	9.66078	10.5026	7.43458	8.80577
220324_at	C6orf155	chromosome 6 open reading frame 155	6q13		4.95519	4.19861	6.66514	4.68676	4.21796	4.0959	7.84257	5.18765
220444_at	ZNF557	zinc finger protein 557	19p13.2		5.51775	4.32379	5.94987	4.63404	6.55932	6.44357	6.23643	6.15226
220450_at	hCG_1778643	hCG1778643	4q31.22		6.78587	8.30043	5.9129	6.83554	10.2243	10.3303	5.92532	6.95754
220543_at	C21orf62	chromosome 21 open reading frame 62	21q22.11		7.33594	8.25497	5.41299	9.29575	5.67914	6.52388	6.63857	7.67631
220574_at	SEMA6D	sema domain, transmembrane domain (TM), and cytoplasmic domain, (semaphorin) 6D	15q21.1	Target	5.52436	5.68396	6.10388	7.61361	7.05671	7.61113	5.61668	6.69587
220773_s_at	GPHN	gephyrin	14q23.3		6.6667	6.84467	5.95775	7.99732	7.29334	7.35053	6.31649	7.54407
220892_s_at	PSAT1	phosphoserine aminotransferase 1	9q21.2		9.10888	10.571	7.76865	8.95499	9.97375	11.7074	10.4266	13.0232
220994_s_at	STXBP6	syntaxin binding protein 6 (amisyn)	14q12	Target	7.36755	5.82618	5.62267	4.19277	4.29963	4.1924	5.00409	4.23715
220999_s_at	CYFIP2	cytoplasmic FMR1 interacting protein 2	5q33.3		5.98398	7.33403	6.61142	9.53047	7.52761	8.23896	9.44569	9.56008
221029_s_at	WNT5B	wingless-type MMTV integration site family, member 5B	12p13.3		7.29996	5.97545	11.1218	5.53369	5.92746	5.74858	7.14411	6.2275
221088_s_at	PPP1R9A	protein phosphatase 1, regulatory (inhibitor) subunit 9A	7q21.3	Target	4.90984	6.06022	8.21788	8.54405	6.27248	7.58242	7.4092	7.48172
221127_s_at	RIG	regulated in glioma	11p15.1		7.48024	6.20573	7.93544	7.79997	6.56129	5.56006	7.11776	6.3266
221210_s_at	NPL	N-acetylneuraminate pyruvate lyase (dihydrodipicolinate synthase)	1q25		7.42823	8.88563	4.30161	5.66072	3.99632	5.2017	4.36801	4.78202
221236_s_at	STMN4	stathmin-like 4	8p21.2	Target	5.51755	7.7319	4.56483	9.25863	7.60647	7.85633	6.40383	7.73833
221276_s_at	SYNC1	syncoilin, intermediate filament 1	1p34.3-p33	Target	10.0245	7.8311	10.6738	5.47204	7.80364	7.31624	7.28077	5.13708
221583_s_at	KCNMA1	potassium large conductance calcium-activated channel, subfamily M, alpha member 1	10q22.3	Target	5.23519	4.70354	6.89583	3.8165	4.91412	4.85398	5.67693	4.48417
221667_s_at	HSPB8	heat shock 22kDa protein 8	12q24.23		7.3909	6.66247	8.69843	5.59339	6.7578	6.02276	11.168	9.40521
221729_at	COL5A2	collagen, type V, alpha 2	2q14-q32		9.28402	8.85145	11.1208	8.5717	10.606	10.5313	10.0909	7.52783
221730_at	COL5A2	collagen, type V, alpha 2	2q14-q32		8.7976	8.06584	11.2342	7.81848	9.76194	9.6654	9.19899	6.35922
221750_at	HMGCS1	3-hydroxy-3-methylglutaryl-Coenzyme A synthase 1 (soluble)	5p14-p13	Target	8.61949	9.64842	9.64844	10.8698	9.2009	9.662	9.23271	10.6267
221773_at	ELK3	ELK3, ETS-domain protein (SRF accessory protein 2)	12q23		10.24	9.37581	10.7879	8.98191	10.5188	10.1828	11.6443	10.3722
221870_at	EHD2	EH-domain containing 2	19q13.3		8.20689	8.10485	9.9623	8.74898	10.4202	9.96118	10.4923	9.37963
221884_at	EVI1	ecotropic viral integration site 1	3q24-q28		7.92898	7.8613	8.05959	4.70407	8.15577	7.76481	9.15959	7.32635
221886_at	DENND2A	DENN/MADD domain containing 2A	7q34		8.17053	8.43496	4.81552	9.55321	7.34854	7.51992	7.52069	9.39405
221904_at	FAM131A	family with sequence similarity 131, member A	3q27.1		9.03672	9.79376	8.55599	9.84474	9.58893	9.72305	7.95747	9.03249
221908_at	TMEM118	transmembrane protein 118	12q24.22	Target	7.65333	8.72408	6.81337	9.2188	6.13357	6.92653	8.4866	9.45149
221909_at	TMEM118	transmembrane protein 118	12q24.22	Target	7.56536	8.44307	7.66636	9.17344	6.47642	7.62465	9.60725	9.70946
221910_at	ETV1	ets variant gene 1	7p21.3		6.37216	6.74534	4.98659	8.39127	6.15218	6.18797	6.24718	7.29402
221988_at	MED26	mediator complex subunit 26	19p13.11		7.59588	7.97631	7.676	8.92278	8.51575	8.76423	8.7961	10.0961
222108_at	AMIGO2	adhesion molecule with Ig-like domain 2	12q13.11		10.6445	9.63288	10.611	8.22038	9.95317	9.06979	11.1492	8.10924
222221_x_at	EHD1	EH-domain containing 1	11q13		8.17765	7.47555	9.40783	7.60824	7.81239	7.71157	8.55496	7.51508
222344_at	C5orf13	chromosome 5 open reading frame 13	5q22.1	Target	5.92251	6.96174	4.43259	6.89402	6.49866	6.61869	7.08669	7.18011
222433_at	ENAH	enabled homolog (Drosophila)	1q42.12	Target	12.5581	11.7428	13.3566	11.4066	13.0318	12.7265	12.396	11.0304
222484_s_at	CXCL14	chemokine (C-X-C motif) ligand 14	5q31	Target	11.596	11.5243	11.843	7.70165	10.4279	8.53317	10.4684	4.37379
222486_s_at	ADAMTS1	ADAM metallopeptidase with thrombospondin type 1 motif, 1	21q21.2		8.99719	9.28131	4.4322	4.89467	5.53214	6.61099	7.26336	8.65547
222589_at	NLK	nemo-like kinase	17q11.2	Target	8.88918	9.05548	8.55045	9.74568	8.42832	8.64648	8.64645	9.6595
222721_at	DOCK5	dedicator of cytokinesis 5	8p21.2		7.50419	6.86043	8.31514	4.47871	4.69535	4.56585	6.76219	4.70606
222772_at	MYEF2	myelin expression factor 2	15q21.1	Target	7.4171	7.87497	6.28889	8.07179	6.33958	7.77002	7.92474	8.50436
222797_at	DPYSL5	dihydropyrimidinase-like 5	2p23.3		8.06785	8.7264	6.27407	9.56688	7.8054	9.01644	9.50984	10.2771
222802_at	EDN1	endothelin 1	6p24.1		11.9114	6.49271	8.8712	4.94381	6.02813	5.73401	10.0284	5.80683
222810_s_at	RASAL2	RAS protein activator like 2	1q24		9.96589	9.67029	11.2071	9.24384	10.3606	9.93723	9.93933	8.09368
222820_at	TNRC6C	trinucleotide repeat containing 6C	17q25.3		7.44224	7.82802	6.64518	8.04711	8.27838	8.33607	7.39737	8.68304
222847_s_at	EGLN3	egl nine homolog 3 (C. elegans)	14q13.1	Target	7.87334	5.98715	6.83554	5.36403	6.82874	5.66167	5.46296	5.29116
222871_at	KLHDC8A	kelch domain containing 8A	1q32.1		7.35525	9.62521	9.00069	12.2604	10.9327	11.1568	8.16121	10.2
223019_at	FAM129B	family with sequence similarity 129, member B	9q34.11		9.24286	8.45698	11.27	8.94303	9.95482	9.7842	10.3772	8.07759
223062_s_at	PSAT1	phosphoserine aminotransferase 1	9q21.2		10.032	11.7598	9.46808	10.9655	11.4713	12.8186	12.3044	13.3259
223193_x_at	C3orf28	chromosome 3 open reading frame 28	3q21.1		12.0534	12.0024	11.2991	10.2397	11.1996	10.697	12.0578	10.9976
223195_s_at	SESN2	sestrin 2	1p35.3	Target	8.25187	9.49707	8.50343	8.91519	9.65345	10.8853	9.08689	10.8805
223196_s_at	SESN2	sestrin 2	1p35.3	Target	7.29537	8.51008	7.09719	7.61117	8.65293	9.90536	8.1506	9.83882
223206_s_at	NMRAL1	NmrA-like family domain containing 1	16p13.3		9.8131	9.65465	9.66341	5.59393	7.88116	7.76974	6.10925	4.98787
223302_s_at	ZNF655	zinc finger protein 655	7q22.1		8.20157	7.44489	9.10853	7.88682	8.48533	8.36549	8.2589	7.16692
223319_at	GPHN	gephyrin	14q23.3		6.62919	7.15557	6.53113	8.60661	7.69381	7.88613	6.78381	7.79198
223349_s_at	BOK	BCL2-related ovarian killer	2q37.3		7.77826	6.75	8.45346	6.67599	5.29747	5.16693	5.70322	4.90395
223362_s_at	2003-09-01	septin 3	22q13.2	Target	7.63582	8.3332	7.14791	9.41363	7.96723	8.39378	8.54681	9.94238
223380_s_at	LATS2	LATS, large tumor suppressor, homolog 2 (Drosophila)	13q11-q12	Target	9.03901	8.52322	10.4061	9.01497	8.71872	8.63675	9.10666	8.09404
223395_at	ABI3BP	ABI gene family, member 3 (NESH) binding protein	3q12		5.83161	5.35022	9.93693	3.6362	4.52043	3.73045	5.57944	3.71624
223405_at	NPL	N-acetylneuraminate pyruvate lyase (dihydrodipicolinate synthase)	1q25		8.23815	9.7579	6.34421	7.60525	6.5159	6.8748	5.72143	6.40652
223427_s_at	EPB41L4B	erythrocyte membrane protein band 4.1 like 4B	9q31-q32	Target	5.41079	4.58238	6.65724	4.29497	4.1837	4.07372	6.04796	4.60189
223434_at	GBP3	guanylate binding protein 3	1p22.2		10.7245	10.5538	9.16506	6.56582	10.7862	10.6278	9.42564	6.69027
223541_at	HAS3	hyaluronan synthase 3	16q22.1		7.60502	7.55418	11.0205	8.44537	9.61661	8.92068	8.248	6.88867
223551_at	PKIB	protein kinase (cAMP-dependent, catalytic) inhibitor beta	6q22.31	Target	6.97591	7.09742	6.29295	10.8441	8.22903	8.49661	8.34193	9.4336
223599_at	TRIM6	tripartite motif-containing 6	11p15.4		6.80375	6.66403	7.57292	5.17249	3.99766	3.45228	5.52403	4.19723
223614_at	C8orf57	chromosome 8 open reading frame 57	8q21.3	Target	9.2049	9.87962	7.65347	10.7541	9.3879	9.53373	10.2234	11.4751
223687_s_at	LY6K	lymphocyte antigen 6 complex, locus K	8q24.3		6.39353	5.18383	8.02811	4.98378	5.42707	5.00184	7.05279	4.83988
223710_at	CCL26	chemokine (C-C motif) ligand 26	7q11.23		7.38848	4.67794	9.88634	4.77072	6.07745	4.75103	5.09672	4.63473
223865_at	SOX6	SRY (sex determining region Y)-box 6	11p15.3	Target	4.45871	4.62215	4.42854	6.40869	4.89281	5.01294	4.62786	7.15823
223974_at	MGC11082	hypothetical protein MGC11082	18p11.31		6.63277	6.95336	5.6585	6.90603	6.30566	7.41652	6.2707	6.46814
223991_s_at	GALNT2	UDP-N-acetyl-alpha-D-galactosamine:polypeptide N-acetylgalactosaminyltransferase 2 (GalNAc-T2)	1q41-q42	Target	9.49277	9.00135	10.4446	8.5264	9.8476	9.71647	8.91998	7.60963
224065_at	HIPK2	homeodomain interacting protein kinase 2	7q32-q34		6.30424	5.79917	7.39247	6.33241	6.00625	5.97164	7.03515	6.01004
224185_at	TP53	tumor protein p53 (Li-Fraumeni syndrome)	17p13.1		7.9711	9.43543	6.29107	7.51442	5.36339	6.3861	7.62071	7.96749
224212_s_at	PCDHA10	protocadherin alpha 10	5q31	Target	6.39308	7.30096	6.71535	8.54468	6.51213	6.68919	6.86973	8.21444
224275_at	GPR98	G protein-coupled receptor 98	5q13		4.06854	6.8774	4.33831	5.84696	5.89183	5.91013	4.68964	6.16061
224316_at	KCTD9	potassium channel tetramerisation domain containing 9	8p21.1		6.93581	6.23046	8.24386	6.18489	6.84332	6.75059	6.98176	5.92824
224345_x_at	C3orf28	chromosome 3 open reading frame 28	3q21.1		11.7556	11.737	11.0883	9.9322	10.9132	10.3899	11.7586	10.6523
224374_s_at	EMILIN2	elastin microfibril interfacer 2	18p11.3		7.08038	5.30586	7.04987	5.85086	7.66131	6.64758	7.88322	5.80665
224480_s_at	MAG1	lung cancer metastasis-associated protein	4q21.23		10.1321	9.08033	11.4988	8.04317	9.22039	8.31932	10.5133	7.49694
224763_at	RPL37	ribosomal protein L37	5p13	Target	8.63273	8.7834	7.36162	8.90728	7.79557	8.4788	8.25188	9.56764
224823_at	MYLK	myosin, light chain kinase	3q21		9.67759	8.39256	12.0062	9.61339	9.47748	9.14212	11.2822	7.6608
224891_at	FOXO3	forkhead box O3	6q21	Target	10.4682	10.9965	9.67994	11.2281	10.3845	10.5096	9.97601	11.2241
224932_at	C22orf16	chromosome 22 open reading frame 16	22q11.23		9.8379	9.77154	10.7816	8.77961	9.7982	9.63778	11.2153	9.61362
224962_at	C9orf69	chromosome 9 open reading frame 69	9q34.3		9.02644	8.80483	9.54565	8.51461	9.5084	9.04151	9.60111	7.94074
225080_at	MYO1C	myosin IC	17p13	Target	9.27567	8.71985	9.54165	7.31271	7.71723	7.51829	9.39407	7.98604
225164_s_at	EIF2AK4	eukaryotic translation initiation factor 2 alpha kinase 4	15q15.1	Target	8.99346	8.32979	10.3904	9.03999	8.64806	8.63921	9.62503	8.53274
225233_at	MSI2	musashi homolog 2 (Drosophila)	17q22		6.51981	6.88033	6.31706	8.05433	6.7596	6.89047	6.44791	7.44847
225328_at	NA	NA	NA		10.0422	7.14151	11.8858	6.56368	8.15468	7.66112	10.4397	6.80421
225345_s_at	NA	NA	NA		7.39493	5.15995	10.1321	5.434	5.718	5.39982	7.1501	5.47243
225482_at	KIF1A	kinesin family member 1A	2q37.3	Target	9.3726	9.92892	7.12485	8.66979	7.05471	7.57544	8.72431	9.98517
225491_at	SLC1A2	solute carrier family 1 (glial high affinity glutamate transporter), member 2	11p13-p12	Target	9.48643	11.6295	5.79243	8.96169	6.15314	6.88111	6.93577	9.04806
225499_at	NA	NA	NA		8.36866	9.46694	7.44489	8.44597	8.04044	8.28275	7.78178	8.09927
225507_at	SFRS18	splicing factor, arginine/serine-rich 18	6q16.3		9.66536	10.3182	8.87193	9.88829	9.211	9.32351	8.32985	9.62556
225509_at	LOC56757	hypothetical protein LOC56757	5q31-q32		9.11865	9.78656	7.73753	9.16034	9.29198	9.31901	8.3711	9.64783
225526_at	MKLN1	muskelin 1, intracellular mediator containing kelch motifs	7q32	Target	9.48705	9.87072	9.09266	10.1319	10.1827	10.1884	9.1325	10.3409
225533_at	PHF19	PHD finger protein 19	9q33.2		9.24308	9.354	8.9971	9.9982	9.17256	10.2177	9.73308	10.5584
225540_at	MAP2	microtubule-associated protein 2	2q34-q35	Target	8.81924	9.89381	10.978	13.7017	10.7827	11.5389	11.8056	13.4436
225583_at	UXS1	UDP-glucuronate decarboxylase 1	2q12.2	Target	9.98964	9.35141	10.6894	9.50591	9.32359	9.16349	10.5476	8.9376
225688_s_at	PHLDB2	pleckstrin homology-like domain, family B, member 2	3q13.2	Target	9.00821	8.12437	9.8637	6.33156	7.87546	7.60058	10.3042	6.76295
225701_at	AKNA	AT-hook transcription factor	9q32	Target	6.8987	8.07186	6.05092	7.44688	7.33512	8.66491	7.81528	9.691
225726_s_at	PLEKHH1	pleckstrin homology domain containing, family H (with MyTH4 domain) member 1	14q24.1	Target	4.83763	5.96368	5.79732	7.85041	6.68207	6.72829	6.87697	7.77436
225801_at	FBXO32	F-box protein 32	8q24.13		6.63277	4.69058	8.28556	3.89347	4.74135	4.41198	6.47587	4.5184
225803_at	FBXO32	F-box protein 32	8q24.13		9.35489	6.97242	11.5125	6.06605	7.38987	7.02693	9.47223	6.34661
225855_at	EPB41L5	erythrocyte membrane protein band 4.1 like 5	2q14.2	Target	8.57909	9.1738	9.069	10.1577	8.67073	8.97738	8.78331	10.2702
225886_at	NA	NA	NA		9.02907	9.79095	7.69697	10.0472	9.70512	9.88252	8.96462	10.4095
225964_at	ZXDC	ZXD family zinc finger C	3q21.2		8.19071	8.51513	7.21599	8.24208	7.46084	7.54182	7.72547	8.77501
226039_at	MGAT4A	mannosyl (alpha-1,3-)-glycoprotein beta-1,4-N-acetylglucosaminyltransferase, isozyme A	2q12	Target	8.63107	9.29913	5.66994	8.22599	8.08657	8.14227	7.40871	8.95422
226099_at	ELL2	elongation factor, RNA polymerase II, 2	5q15		8.25472	6.76899	9.77622	5.78575	10.5784	10.3233	9.8771	5.72691
226121_at	DHRS13	dehydrogenase/reductase (SDR family) member 13	17q11.2		8.92095	9.92353	7.79529	10.2084	7.79542	7.91601	7.92873	9.32957
226181_at	TUBE1	tubulin, epsilon 1	6q21		7.85534	8.44993	6.80974	9.00853	7.72161	8.40954	7.69373	9.28589
226213_at	ERBB3	v-erb-b2 erythroblastic leukemia viral oncogene homolog 3 (avian)	12q13	Target	3.5878	3.81436	4.18215	10.1854	3.98744	4.16789	5.95718	10.4547
226223_at	PAWR	PRKC, apoptosis, WT1, regulator	12q21		10.307	9.29997	9.54787	3.53892	3.97531	3.652	4.17515	3.88052
226275_at	MXD1	MAX dimerization protein 1	2p13-p12	Target	6.97551	7.88447	6.86946	7.95261	7.16655	7.5192	7.76923	9.22451
226279_at	PRSS23	protease, serine, 23	11q14.1		8.34977	5.25011	11.6363	9.7891	8.348	7.85882	11.7504	8.61074
226302_at	ATP8B1	ATPase, Class I, type 8B, member 1	c("18q21-q22", "18q21.31")		6.61214	4.12288	7.45765	2.94408	4.50953	3.69989	5.73436	3.49833
226342_at	SPTBN1	spectrin, beta, non-erythrocytic 1	2p21	Target	8.77909	7.02031	8.54405	6.04114	6.14251	6.05909	8.10744	6.17062
226354_at	LACTB	lactamase, beta	15q22.1		8.76557	7.60231	9.23559	7.74115	8.00356	7.86732	8.33824	7.68322
226372_at	CHST11	carbohydrate (chondroitin 4) sulfotransferase 11	12q	Target	9.29696	9.55121	9.57202	11.336	9.42216	9.46135	9.36232	11.3204
226420_at	EVI1	ecotropic viral integration site 1	3q24-q28		6.58538	6.58393	7.22672	3.28078	6.38558	5.9919	8.11057	6.49499
226438_at	MTBP	Mdm2, transformed 3T3 cell double minute 2, p53 binding protein (mouse) binding protein, 104kDa	8q24.12	Target	6.49164	7.93791	4.61955	7.07606	7.10851	7.48891	7.44489	9.44481
226452_at	PDK1	pyruvate dehydrogenase kinase, isozyme 1	2q31.1		9.08063	8.33739	9.65006	7.93536	7.86316	7.1118	9.65212	8.22839
226484_at	ZBTB47	zinc finger and BTB domain containing 47	3p22.1	Target	7.4433	7.3512	8.52318	6.75535	8.57832	7.35637	7.58841	6.94022
226492_at	SEMA6D	sema domain, transmembrane domain (TM), and cytoplasmic domain, (semaphorin) 6D	15q21.1	Target	9.13408	9.87637	8.64519	11.2611	10.5088	11.2499	9.19061	10.2747
226591_at	NA	NA	NA		5.50165	6.69885	5.13505	8.30383	2.65132	2.72541	7.52782	8.73282
226637_at	UBE2H	ubiquitin-conjugating enzyme E2H (UBC8 homolog, yeast)	7q32		6.18396	5.75389	7.27147	6.1806	5.93671	5.778	6.24152	5.06226
226641_at	ANKRD44	ankyrin repeat domain 44	2q33.1		5.47881	6.816	7.01223	7.04202	5.28304	6.02333	7.77861	8.96421
226657_at	TMEM11	transmembrane protein 11	17p11.2	Target	7.41262	7.52452	6.17062	7.32837	7.1575	7.3079	6.44683	7.4769
226682_at	LOC283666	hypothetical protein LOC283666	15q21.3		7.14103	7.95155	6.05048	8.43178	8.14722	8.44645	7.39387	8.96955
226694_at	PALM2-AKAP2	PALM2-AKAP2 protein	9q31-q33	Target	10.7074	9.53276	11.3958	8.10176	11.2104	11.0225	11.2841	11.0852
226695_at	PRRX1	paired related homeobox 1	1q24	Target	10.9011	10.4817	12.2005	10.4784	11.3189	11.0957	11.2433	9.57804
226769_at	FIBIN	fin bud initiation factor	11p14.2		8.30446	10.8905	8.05989	9.29145	8.18371	8.41446	5.12794	6.75728
226822_at	STOX2	storkhead box 2	4q35.1		7.25997	8.57997	6.09032	7.97017	6.79002	7.26804	7.01173	7.76908
226870_at	COMTD1	catechol-O-methyltransferase domain containing 1	10q22.2		6.88115	6.40445	7.55555	6.3599	7.43798	6.77807	7.21608	5.96659
226884_at	LRRN1	leucine rich repeat neuronal 1	3p26.2		9.90416	10.099	6.62884	8.69465	6.0754	6.11445	7.32681	8.43821
226924_at	LOC400657	hypothetical gene supported by BC036588	18q22.3		8.72903	9.24138	7.63696	9.07454	9.47157	9.73453	8.16025	9.21983
226982_at	ELL2	elongation factor, RNA polymerase II, 2	5q15		7.89913	6.46844	7.10044	6.15211	10.3406	9.59204	9.01714	5.56203
227013_at	LATS2	LATS, large tumor suppressor, homolog 2 (Drosophila)	13q11-q12	Target	9.83768	9.19755	10.0676	8.51193	9.07223	9.04061	9.67005	8.3959
227036_at	NA	NA	NA		8.48957	8.1017	9.33614	7.79718	8.59099	8.1065	8.51884	6.42914
227059_at	GPC6	glypican 6	13q32		9.08957	8.89578	10.5718	9.56053	10.8237	10.4748	9.496	8.43874
227117_at	NA	NA	NA		9.45841	9.96708	8.57216	10.0125	10.6912	10.9899	10.4443	11.6766
227140_at	INHBA	NA	NA	Target	6.22852	4.97775	7.06525	3.90254	9.18485	8.37525	10.0074	7.29393
227148_at	PLEKHH2	pleckstrin homology domain containing, family H (with MyTH4 domain) member 2	2p21	Target	6.60314	6.81079	6.70824	8.54011	6.43242	7.09797	8.35133	10.1302
227155_at	Lmo4	NA	NA	Target	6.49177	6.94867	4.73892	7.85571	6.91754	7.40949	5.90104	8.51408
227167_s_at	RASSF3	Ras association (RalGDS/AF-6) domain family 3	12q14.2		9.45252	8.49409	9.57766	5.11275	6.8011	6.43902	8.87237	7.81577
227168_at	MIAT	myocardial infarction associated transcript (non-protein coding)	22q12.1		7.75378	9.85636	7.40965	10.396	6.90851	7.25774	7.13888	9.24398
227173_s_at	BACH2	BTB and CNC homology 1, basic leucine zipper transcription factor 2	6q15	Target	6.98013	7.23079	6.09295	7.40714	7.28117	7.39396	6.54192	7.63888
227178_at	CUGBP2	CUG triplet repeat, RNA binding protein 2	10p13	Target	8.28463	9.37758	7.14112	9.62999	8.21547	8.28563	7.15604	7.89427
227179_at	STAU2	staufen, RNA binding protein, homolog 2 (Drosophila)	8q13-q21.1	Target	7.88243	8.17867	7.14118	9.15111	8.41613	8.7443	6.39182	7.58462
227231_at	KIAA1211	KIAA1211 protein	4q12		5.01004	6.12793	5.82263	8.41884	5.93156	6.35833	6.88278	7.3546
227261_at	KLF12	Kruppel-like factor 12	13q22	Target	7.97968	8.55774	7.94941	9.9995	8.05336	8.63322	8.44354	10.0138
227272_at	C15orf52	chromosome 15 open reading frame 52	15q15.1		8.92892	7.76589	9.04241	7.9634	8.75773	8.55466	9.56003	8.43151
227282_at	PCDH19	protocadherin 19	Xq13.3	Target	7.41759	9.09861	5.20706	7.58753	10.0097	10.1771	4.124	4.99273
227297_at	ITGA9	integrin, alpha 9	3p21.3		5.96042	4.59203	6.72596	3.8436	5.78522	5.54106	4.68417	4.44408
227308_x_at	LTBP3	latent transforming growth factor beta binding protein 3	11q12		9.17996	8.23426	8.59651	7.41814	9.55735	8.49809	8.99135	7.23498
227326_at	MXRA7	matrix-remodelling associated 7	17q25.1-q25.2		9.53325	8.48218	10.1742	8.85147	10.2809	9.90885	9.48786	9.04303
227356_at	TMCC1	transmembrane and coiled-coil domain family 1	3q21.3		8.78262	8.41372	8.87249	7.35894	6.91032	6.34519	8.6584	7.32785
227497_at	NA	NA	NA		6.39633	7.23465	6.60806	9.90494	8.2861	8.50347	8.08765	9.76243
227498_at	NA	NA	NA		6.0519	7.89533	6.26252	10.7834	8.77259	9.12574	8.44267	10.4983
227506_at	SLC16A9	solute carrier family 16, member 9 (monocarboxylic acid transporter 9)	10q21.1	Target	9.44922	7.28349	8.10488	6.63236	11.5349	9.5516	9.30191	7.08039
227718_at	PURB	purine-rich element binding protein B	7p13	Target	8.39204	8.141	9.25984	7.58693	7.02206	6.97484	7.64654	6.57649
227719_at	NA	NA	NA		9.81942	9.26183	7.99675	6.63567	11.5868	10.1974	7.90988	6.49689
227752_at	SPTLC3	serine palmitoyltransferase, long chain base subunit 3	20p12.1		7.48562	6.64242	7.05637	4.13733	6.29516	5.89171	4.85159	3.56408
227846_at	GPR176	G protein-coupled receptor 176	15q14-q15.1		9.96712	8.69226	9.26943	7.83531	8.78517	8.36866	7.76964	7.41317
227863_at	CTSD	cathepsin D	11p15.5		6.2237	5.22401	5.836	4.45584	5.03163	4.961	7.26145	5.26271
227943_at	NA	NA	NA		9.03879	9.36412	6.65657	7.9612	7.81942	8.1783	6.18484	7.32178
228010_at	PPP2R2C	protein phosphatase 2 (formerly 2A), regulatory subunit B, gamma isoform	4p16.1	Target	4.54986	6.04679	4.8986	5.32084	4.13032	4.26239	6.69123	7.90338
228038_at	SOX2	SRY (sex determining region Y)-box 2	3q26.3-q27	Target	11.0857	12.3888	12.1823	13.1192	12.5985	12.6504	11.9372	12.9843
228045_at	NA	NA	NA		7.16735	8.16959	5.73119	8.60619	7.78813	7.95013	7.5655	7.98034
228060_at	SLC35F1	solute carrier family 35, member F1	6q22.2-q22.31	Target	8.44856	9.21707	8.39909	12.3429	10.1052	10.3682	9.97221	11.4926
228067_at	C2orf55	chromosome 2 open reading frame 55	2q11.2		5.85203	6.34884	4.02045	9.38926	6.90246	7.09397	6.28967	7.30357
228080_at	LAYN	layilin	11q23.1		8.53519	7.33461	12.0713	5.83438	8.43355	7.98997	8.61115	5.21785
228082_at	ASAM	adipocyte-specific adhesion molecule	11q24.1		8.1988	5.66622	11.2754	4.94353	5.25394	5.1036	4.54542	4.13351
228108_at	Ppm1l	NA	NA	Target	5.88185	7.72526	3.64949	9.31484	6.39308	7.16002	6.32868	8.40431
228151_at	NA	NA	NA		8.48947	9.54273	6.64435	8.46727	8.69578	8.77525	8.1866	8.32749
228158_at	LOC645166	similar to lymphocyte-specific protein 1 isoform 1	1q21.1	Target	9.0872	8.27411	9.87899	8.45837	10.0528	10.0237	10.5519	9.47502
228170_at	OLIG1	oligodendrocyte transcription factor 1	21q22.11		4.90926	8.4435	3.6725	12.4378	6.55777	8.70719	7.58753	13.2399
228176_at	C9orf47	chromosome 9 open reading frame 47	9q22.1		9.44708	8.11468	11.2268	8.98051	10.9676	10.6584	10.9203	9.11813
228214_at	Sox6	NA	NA	Target	5.96191	7.24356	6.0943	10.033	8.41573	8.74192	8.24239	9.92901
228240_at	NA	NA	NA		6.71472	7.2033	7.4308	9.26978	7.39859	7.56826	8.16733	10.0145
228242_at	NA	NA	NA		7.54608	8.29802	7.53009	9.03237	8.69963	8.75777	7.69027	9.04064
228257_at	ANKRD52	ankyrin repeat domain 52	12q13.3	Target	8.63888	8.39039	9.48645	8.42755	9.4323	9.12196	10.1133	8.89329
228333_at	NA	NA	NA		6.23413	6.71774	6.91798	9.33926	8.00281	8.13678	7.68094	8.94379
228335_at	CLDN11	claudin 11 (oligodendrocyte transmembrane protein)	3q26.2-q26.3		7.98931	6.29643	7.35345	4.11418	6.4977	4.85846	6.3807	3.83468
228359_at	STS-1	Cbl-interacting protein Sts-1	11q24.1		6.21137	3.98444	8.68115	7.71558	4.47883	4.43519	8.15216	7.14791
228367_at	ALPK2	alpha-kinase 2	18q21.31	Target	12.7512	11.8145	9.2183	4.1117	8.18036	7.04484	11.788	6.71039
228455_at	RBM15	RNA binding motif protein 15	1p13		7.74662	9.37032	6.20114	7.34121	7.07729	7.55751	6.64171	7.05132
228457_at	Ppm1l	NA	NA	Target	4.90926	5.63706	3.9955	7.01942	4.80642	5.37214	5.78794	6.98549
228486_at	SLC44A1	solute carrier family 44, member 1	9q31.2		7.3105	8.64564	7.8081	9.28095	6.23683	6.58058	6.66725	8.2232
228494_at	PPP1R9A	protein phosphatase 1, regulatory (inhibitor) subunit 9A	7q21.3	Target	6.18017	7.97977	8.54577	9.3829	8.32896	9.57666	9.10075	9.36924
228529_at	NA	NA	NA		6.6458	7.32296	5.16912	8.04249	7.6894	8.06871	6.47084	8.11849
228628_at	SRGAP2P1	SLIT-ROBO Rho GTPase activating protein 2 pseudogene 1	1p11.2		8.61492	8.96827	9.52703	10.6149	7.86349	8.17785	7.90288	9.83413
228653_at	SAMD5	sterile alpha motif domain containing 5	6q24.3		7.9965	6.56299	5.20609	4.98874	8.90519	7.77742	8.22209	6.32558
228655_at	NA	NA	NA		6.67212	6.82615	6.25645	8.30165	6.42403	6.50993	6.4203	7.6915
228656_at	PROX1	prospero homeobox 1	1q32.2-q32.3		7.25645	8.80465	7.86786	11.2035	9.02743	9.26065	8.17904	9.4788
228658_at	MIAT	myocardial infarction associated transcript (non-protein coding)	22q12.1		7.23145	9.84866	7.2207	10.8112	6.66156	7.26388	7.11821	9.51951
228692_at	NA	NA	NA		6.25546	7.27281	3.1844	7.78631	7.34145	7.93322	7.39261	7.57444
228697_at	HINT3	histidine triad nucleotide binding protein 3	6q22.32		6.56844	7.87918	6.9081	8.78902	7.69416	8.43038	7.49036	8.7256
228783_at	BVES	blood vessel epicardial substance	6q21	Target	8.6002	8.17354	9.85047	6.99947	3.98544	3.96768	10.0038	7.92558
228788_at	YPEL1	yippee-like 1 (Drosophila)	22q11.2	Target	5.31387	6.7239	4.80254	7.63932	4.51013	5.355	5.32465	6.17062
228793_at	JMJD1C	jumonji domain containing 1C	10q21.2		7.25284	8.45875	7.08039	8.99414	8.54835	8.77127	7.93398	8.65614
228837_at	TCF4	transcription factor 4	18q21.1	Target	7.92827	9.38933	5.97735	8.20668	9.18747	9.24258	7.79907	7.96947
228890_at	ATOH8	atonal homolog 8 (Drosophila)	2p11.2		6.79696	5.22259	6.94654	4.91419	7.19115	6.50227	8.72293	5.64446
228927_at	ZNF397	zinc finger protein 397	18q12.2		7.54124	8.54442	7.30086	9.27934	8.78276	9.02524	8.09586	8.98285
228967_at	EIF1	eukaryotic translation initiation factor 1	17q21.2	Target	8.98494	9.05531	7.37291	8.89927	7.04583	7.95646	7.84657	9.52257
229053_at	SYT17	synaptotagmin XVII	16p12.3		8.01165	9.5027	7.54947	10.0255	8.03042	8.3368	8.30687	9.32043
229064_s_at	RCAN3	RCAN family member 3	1p35.3-p33		5.71075	5.5635	8.02659	5.57721	4.6046	4.40657	7.01535	5.30136
229127_at	ATP5J	ATP synthase, H+ transporting, mitochondrial F0 complex, subunit F6	21q21.1		9.33478	10.2041	5.45239	10.4835	8.99421	9.63868	8.58332	9.9179
229133_s_at	ZNF397	zinc finger protein 397	18q12.2		4.66169	6.338	3.75912	6.26176	5.57718	6.13677	4.48185	6.06707
229221_at	CD44	CD44 molecule (Indian blood group)	11p13	Target	8.66891	8.27836	8.42337	5.35519	9.52976	8.80966	9.84943	7.1651
229228_at	CREB5	cAMP responsive element binding protein 5	7p15.1	Target	7.63169	8.35839	7.70827	9.68514	8.69822	9.60916	8.34416	9.92486
229243_at	NA	NA	NA		7.21757	8.36516	6.07693	7.12696	6.34004	6.42241	6.807	7.02619
229281_at	NPAS3	neuronal PAS domain protein 3	14q12-q13	Target	6.18765	6.99021	7.86022	9.47131	9.92145	11.044	8.04015	9.13048
229296_at	TG	thyroglobulin	8q24		9.85716	8.18703	6.94186	6.32255	7.50307	6.68449	8.71952	7.45945
229359_at	NA	NA	NA		7.35354	7.67295	6.85506	8.13858	6.51617	6.76536	6.94366	8.06058
229376_at	NA	NA	NA		5.95072	7.39797	6.73874	10.3146	7.35247	7.6296	6.78638	7.71087
229438_at	FAM20C	family with sequence similarity 20, member C	7p22.3		7.21174	6.22295	6.58998	6.50496	8.6449	7.63304	9.36789	6.52159
229464_at	MYEF2	myelin expression factor 2	15q21.1	Target	8.07687	8.67042	7.62304	9.29926	7.32371	8.59395	9.04799	9.36355
229506_at	Ppm1l	NA	NA	Target	4.32628	5.63631	3.66682	7.77483	4.83413	5.30726	5.41426	6.72934
229537_at	LMO4	LIM domain only 4	1p22.3	Target	7.70547	8.07853	4.83134	8.77057	8.448	8.47246	6.91228	9.68258
229546_at	LOC653602	hypothetical LOC653602	2p24.3	Target	3.85171	6.28907	3.67398	7.49224	7.08416	7.11077	5.79024	7.79204
229555_at	GALNT5	UDP-N-acetyl-alpha-D-galactosamine:polypeptide N-acetylgalactosaminyltransferase 5 (GalNAc-T5)	2q24.1		8.28313	7.06341	7.18025	6.01035	6.02265	5.69847	6.16439	5.76118
229649_at	NRXN3	neurexin 3	14q31	Target	8.25873	9.89146	5.15752	8.81614	8.85684	9.97638	9.89748	10.4668
229673_at	NA	NA	NA		6.10992	6.47034	6.66486	7.91643	6.94284	6.98274	6.69088	7.98149
229774_at	CXXC4	CXXC finger 4	4q22-q24		3.71826	4.04246	4.26917	6.14674	4.87835	4.98108	5.01159	6.46352
229799_s_at	NCAM1	neural cell adhesion molecule 1	11q23.1		6.48651	6.98339	5.78753	7.06187	4.95846	5.09478	7.10411	8.44786
229824_at	NA	NA	NA		6.05088	7.45144	5.57094	10.3244	8.55049	8.81807	8.40529	9.80298
229830_at	NA	NA	NA		5.92373	7.29894	5.91731	11.0041	10.6426	11.0877	9.80616	11.4948
229841_at	NA	NA	NA		6.92729	7.24866	7.82479	8.87282	7.10026	7.22895	7.29189	8.43441
229869_at	NA	NA	NA		6.31821	7.39524	6.10287	6.79917	5.9704	6.01865	6.4229	7.59002
229881_at	KLF12	Kruppel-like factor 12	13q22	Target	6.24406	6.54537	6.22664	8.23064	5.79989	6.24406	5.57268	8.19649
230036_at	SAMD9L	sterile alpha motif domain containing 9-like	7q21.2-q21.3		9.80871	9.58064	7.52698	6.08984	10.1623	9.80225	8.33376	7.27738
230050_at	BTBD14A	BTB (POZ) domain containing 14A	9q34.3		7.08397	5.24615	8.77937	6.49016	9.54791	8.44359	9.20692	6.89586
230075_at	RAB39B	RAB39B, member RAS oncogene family	Xq28		6.99231	7.86015	6.25535	7.98727	7.44276	7.95067	8.06375	9.08197
230120_s_at	PLGLB2	plasminogen-like B2	2p11-q11		6.13428	6.50081	5.31804	6.45441	6.35503	7.03521	6.05232	7.47781
230121_at	C1orf133	chromosome 1 open reading frame 133	1q32.2		6.55406	5.17071	7.11734	4.89127	6.19421	5.91421	8.00171	5.99108
230127_at	NA	NA	NA		7.19306	6.94925	7.12775	4.90412	4.92078	4.73988	8.65911	4.72475
230146_s_at	FREQ	frequenin homolog (Drosophila)	9q34		7.97691	7.11624	7.89524	6.61963	8.0624	7.89067	8.30752	7.18893
230147_at	F2RL2	coagulation factor II (thrombin) receptor-like 2	5q13		5.79145	4.45087	6.44356	5.33525	5.92502	5.91374	8.95487	6.95526
230161_at	CD99	CD99 molecule	c("Xp22.32", "Yp11.3")		6.26528	6.09063	6.86592	5.81853	6.66928	6.13162	7.64408	5.95497
230184_at	NA	NA	NA		12.2599	13.1219	9.14328	11.3861	10.8061	11.0795	8.73357	10.7298
230206_at	DOCK5	dedicator of cytokinesis 5	8p21.2		10.1785	9.12799	10.8716	4.84454	6.40989	5.78364	9.59791	7.63034
230207_s_at	DOCK5	dedicator of cytokinesis 5	8p21.2		9.8514	8.87364	10.4374	4.80973	5.47413	4.55172	9.22479	7.33516
230212_at	SPRY1	sprouty homolog 1, antagonist of FGF signaling (Drosophila)	4q28.1		4.95389	5.57928	5.36853	7.31898	6.37277	7.00743	7.43428	8.52055
230288_at	FGF14	fibroblast growth factor 14	13q34	Target	5.34164	5.34997	6.29155	10.0888	5.67462	6.42382	6.44091	8.92876
230304_at	NA	NA	NA		7.49815	8.12809	6.76823	8.53572	7.61579	8.063	8.51048	9.6435
230316_at	SEC14L2	SEC14-like 2 (S. cerevisiae)	22q12.2		6.62617	5.10947	8.19372	6.86238	8.46661	8.21312	8.90476	7.77802
230372_at	NA	NA	NA		6.77281	7.56393	6.56016	10.08	9.10811	9.30937	6.20742	8.77233
230403_at	NA	NA	NA		8.00292	8.81643	7.80989	10.0612	9.15238	9.44452	7.60582	8.71647
230409_at	MAGI3	membrane associated guanylate kinase, WW and PDZ domain containing 3	1p12-p11.2	Target	5.62086	5.44899	5.92607	4.75097	6.52898	5.92899	5.43118	4.38125
230412_at	NPAS3	neuronal PAS domain protein 3	14q12-q13	Target	6.25746	7.27924	7.47056	8.89539	10.2603	10.995	7.87406	8.89583
230419_at	FLJ37644	hypothetical gene supported by AK094963	17q24.3		4.67485	5.83294	5.77018	7.46226	8.0295	8.04072	6.93884	7.54622
230424_at	C5orf13	chromosome 5 open reading frame 13	5q22.1	Target	7.31769	8.37823	6.25449	8.01746	7.72394	7.79087	7.9089	8.09346
230508_at	DKK3	dickkopf homolog 3 (Xenopus laevis)	11p15.2		10.016	8.72457	8.49509	8.42739	8.58129	7.38712	9.22142	7.8369
230532_at	CXorf38	chromosome X open reading frame 38	Xp11.4	Target	7.92769	7.19267	9.01481	7.09936	6.86345	6.57795	7.72397	6.63374
230706_s_at	CAMK2N2	calcium/calmodulin-dependent protein kinase II inhibitor 2	3q27.1		7.16399	7.96212	5.59342	8.08787	7.22923	7.99395	8.04611	9.1564
230746_s_at	STC1	stanniocalcin 1	8p21-p11.2		12.813	12.0267	12.5429	10.5347	10.0013	9.84796	9.27746	7.34194
230785_at	SALL3	sal-like 3 (Drosophila)	18q23		7.88448	8.81954	5.09621	7.46066	9.82921	10.1433	7.57201	9.50019
230815_at	LOC389765	similar to KIF27C	9q21.33		6.2751	7.53004	6.18433	7.05299	7.46185	7.95068	6.82591	7.92393
230964_at	FREM2	FRAS1 related extracellular matrix protein 2	13q13.3	Target	5.52149	7.21578	6.72677	12.6421	10.3033	10.5484	10.3812	11.0586
231001_at	FIBIN	fin bud initiation factor	11p14.2		5.90398	9.03934	5.46188	7.89724	6.21765	6.21987	4.05708	5.23693
231109_at	CUGBP2	CUG triplet repeat, RNA binding protein 2	10p13		3.84746	5.60389	4.91869	8.35399	4.48476	4.51518	4.00191	4.71634
231166_at	GPR155	G protein-coupled receptor 155	2q31.1		6.85818	7.32936	7.07393	9.79401	7.10889	7.14411	8.52317	9.74125
231227_at	WNT5A	wingless-type MMTV integration site family, member 5A	3p21-p14		8.17159	6.53002	9.18682	5.2525	6.274	5.62203	6.87471	5.45137
231325_at	UNC5D	unc-5 homolog D (C. elegans)	8p12	Target	6.32139	7.00146	4.4515	7.18141	5.45067	7.30797	6.63376	8.26128
231577_s_at	GBP1	guanylate binding protein 1, interferon-inducible, 67kDa	1p22.2		11.5398	11.2631	11.0725	9.08503	12.2746	11.9048	9.26615	7.54844
231650_s_at	SEZ6L	seizure related 6 homolog (mouse)-like	22q12.1		4.05984	5.4139	4.73043	10.9435	5.75367	6.26278	6.31541	8.8823
231728_at	CAPS	calcyphosine	19p13.3		6.29085	6.12255	8.94379	5.20537	7.29473	6.33154	7.37447	5.81991
231862_at	NA	NA	NA		9.22428	9.55767	9.42075	10.546	8.71546	8.96994	8.88277	9.96138
231898_x_at	SOX2OT	SOX2 overlapping transcript (non-coding RNA)	3q26.3-q27		5.62266	8.02015	10.189	11.8585	10.9071	10.9079	8.82721	10.048
231951_at	GNAO1	guanine nucleotide binding protein (G protein), alpha activating activity polypeptide O	16q13		7.70183	7.96054	7.61838	9.1785	8.27285	8.27471	7.96892	9.1399
231960_at	BRWD1	bromodomain and WD repeat domain containing 1	21q22.2	Target	6.89165	7.47004	5.93878	7.5106	7.46783	7.51531	6.4186	7.51021
231969_at	STOX2	storkhead box 2	4q35.1		7.47445	8.97116	6.28657	8.07408	7.22824	7.74035	7.55552	7.94328
231996_at	N4BP2	Nedd4 binding protein 2	4p14		6.42576	6.94803	5.94928	7.50884	7.07433	7.3489	6.17262	7.43568
232095_at	SRGAP2P1	SLIT-ROBO Rho GTPase activating protein 2 pseudogene 1	1p11.2		9.16373	9.40433	9.19491	10.8938	8.15323	9.00281	8.1257	10.3676
232125_at	NA	NA	NA		7.82567	8.8664	7.73309	9.06257	7.64373	8.00217	7.43658	8.66864
232136_s_at	CTTNBP2	cortactin binding protein 2	7q31		5.89161	6.9249	6.5288	6.87372	7.35303	7.59039	6.9536	8.02665
232216_at	YME1L1	YME1-like 1 (S. cerevisiae)	10p14		5.73331	6.59187	7.34376	8.467	5.93478	5.98123	5.7289	6.85107
232226_at	LRRC4C	leucine rich repeat containing 4C	11p12		6.23617	7.65677	6.23617	10.0174	9.68491	9.82342	8.27954	9.21936
232270_at	C9orf3	chromosome 9 open reading frame 3	9q22.32	Target	9.06959	7.68401	9.98731	7.00346	8.30488	8.15328	8.18948	5.09044
232313_at	TMEM132C	transmembrane protein 132C	12q24.32		5.89566	5.90155	5.95644	8.72804	5.81727	5.82915	6.29031	8.67396
232377_at	NXPH1	neurexophilin 1	7p22	Target	5.46599	5.58969	3.51362	10.1776	6.6428	6.91317	7.50249	9.1879
232555_at	CREB5	cAMP responsive element binding protein 5	7p15.1	Target	7.12618	8.78997	7.26242	9.01207	8.54951	9.14143	8.04954	9.42595
232733_s_at	COL20A1	collagen, type XX, alpha 1	20q13.33		5.23607	5.28374	5.43691	7.51785	5.37802	5.50026	5.40974	6.91447
232794_at	LOC153682	hypothetical protein LOC153682	5p13.1		5.98372	6.81035	3.86081	6.51044	6.02791	6.42608	4.86121	6.61348
233004_x_at	NFIA	nuclear factor I/A	1p31.3-p31.2		5.74254	6.48746	4.8286	7.08098	7.78251	7.82906	5.68101	6.98178
233038_at	CENTG2	centaurin, gamma 2	2p24.3-p24.1		4.905	5.03252	4.60813	5.68842	4.94725	4.98206	5.60871	7.46244
233072_at	NTNG2	netrin G2	9q34	Target	5.72982	6.92868	5.49025	6.6364	6.16428	6.29636	7.31138	7.77436
233073_at	CRIM1	cysteine rich transmembrane BMP regulator 1 (chordin-like)	2p21		6.46998	4.18897	6.95518	5.93041	7.01209	6.94575	9.16219	5.3687
233400_at	CCDC82	coiled-coil domain containing 82	11q21		5.22524	5.55173	6.05008	7.61618	5.14196	5.18136	4.87965	5.91587
233599_at	hCG_2003663	hCG2003663	9q22.32		7.87536	7.20441	9.34637	7.92907	9.47786	9.20737	7.46501	5.93102
233748_x_at	PRKAG2	protein kinase, AMP-activated, gamma 2 non-catalytic subunit	7q36.1		6.86461	5.69823	8.56805	6.38775	6.4695	6.4564	7.80544	6.08865
233801_s_at	SEMA6D	sema domain, transmembrane domain (TM), and cytoplasmic domain, (semaphorin) 6D	15q21.1	Target	7.65024	7.8518	6.99944	8.40779	7.59863	8.25884	6.47235	7.64169
233882_s_at	SEMA6D	sema domain, transmembrane domain (TM), and cytoplasmic domain, (semaphorin) 6D	15q21.1	Target	7.21546	7.62527	5.73711	8.72761	7.84283	8.79032	6.10755	7.85245
233978_at	PTPRE	protein tyrosine phosphatase, receptor type, E	10q26		6.96976	8.09329	6.47072	7.83646	5.60906	5.87915	5.82041	6.09221
234192_s_at	GKAP1	G kinase anchoring protein 1	9q21.32		6.69215	8.21546	6.48153	7.76386	8.25859	9.30478	7.10889	8.0802
234317_s_at	STOX2	storkhead box 2	4q35.1		7.84969	9.1671	6.11167	7.75712	7.48362	7.85663	7.57636	7.79132
234331_s_at	FAM84A	family with sequence similarity 84, member A	2p24.3	Target	4.81157	6.76864	6.33011	8.32658	8.10886	8.25912	6.99871	8.15897
234343_s_at	RASAL2	RAS protein activator like 2	1q24		7.74775	7.07486	9.06048	7.20321	7.53992	7.47158	7.71217	6.46037
234976_x_at	SLC4A5	solute carrier family 4, sodium bicarbonate cotransporter, member 5	2p13		5.56423	6.11673	4.876	4.89757	5.27015	6.53722	6.70597	8.50677
234985_at	NA	NA	NA		8.28279	8.60416	8.7171	12.2924	9.47447	9.53587	9.80419	11.1655
235067_at	MKLN1	muskelin 1, intracellular mediator containing kelch motifs	7q32	Target	9.66914	10.1976	9.47062	10.5879	10.9048	10.9079	9.29124	10.749
235086_at	THBS1	thrombospondin 1	15q15	Target	7.69233	4.97867	8.85586	4.32275	5.86238	5.76937	7.90917	4.43732
235106_at	MAML2	mastermind-like 2 (Drosophila)	11q21		6.84208	7.52628	7.40133	9.49303	7.44753	7.49816	6.76049	8.79216
235111_at	NA	NA	NA		5.98565	6.14941	5.37374	8.33817	8.34098	8.35109	7.25427	8.50089
235131_at	RHOJ	ras homolog gene family, member J	14q23.2		6.85164	7.63967	7.81942	9.49332	8.11811	8.33715	7.60537	9.02948
235150_at	NA	NA	NA		6.27919	5.9962	7.75082	6.08496	6.11805	5.49788	6.08754	5.0242
235174_s_at	LOC728923	hypothetical protein LOC728923	7q36.1		8.52953	9.61872	7.92064	9.70604	9.66741	9.8418	8.92462	9.8702
235274_at	GABPB2	GA binding protein transcription factor, beta subunit 2	15q21.2		9.16407	10.1858	7.79897	8.966	8.82602	9.04499	9.16831	9.88544
235278_at	MACROD2	MACRO domain containing 2	20p12.1	Target	5.98152	7.66562	4.36489	7.92258	3.49459	4.21223	4.96539	7.80008
235318_at	FBN1	fibrillin 1	15q21.1		6.08182	5.58995	7.69865	4.24329	6.3396	6.00143	7.63034	6.38461
235417_at	SPOCD1	SPOC domain containing 1	1p35.2		10.2771	8.33035	9.49742	7.14003	10.6352	10.039	8.37795	5.80956
235489_at	RHOJ	ras homolog gene family, member J	14q23.2		6.40441	7.83077	8.38315	10.8203	8.46765	9.06293	8.41241	9.54583
235508_at	PML	promyelocytic leukemia	15q22		8.75292	8.66048	7.83209	6.524	7.80658	7.76323	8.4449	6.88916
235542_at	hCG_40738	hypothetical protein MGC22014	2p13.1		7.88894	8.50084	8.07859	9.87196	8.59481	8.87587	8.75146	10.2728
235592_at	ELL2	elongation factor, RNA polymerase II, 2	5q15		6.34463	5.8286	7.23289	5.77652	9.46982	8.1701	7.75994	5.25495
235612_at	NA	NA	NA		7.79191	8.19443	5.98714	8.09431	7.29593	7.52239	7.34174	8.35627
235642_at	ADRA1A	adrenergic, alpha-1A-, receptor	8p21-p11.2		6.36386	8.73623	4.5052	5.78753	5.14938	5.23492	4.20709	4.33646
235683_at	SESN3	sestrin 3	11q21		7.45915	6.47145	11.2428	7.54616	7.9083	7.52714	8.96708	5.2981
235704_at	DAZAP2	DAZ associated protein 2	12q12		6.70922	5.59085	6.20635	4.8409	5.56509	5.54488	6.308	4.66787
235707_at	LOC221710	hypothetical protein LOC221710	6p24.1		6.97213	5.9296	6.85947	5.41514	5.91526	5.86629	5.87803	5.31039
235716_at	NA	NA	NA		9.47923	10.0815	9.51281	10.6875	10.7273	10.9674	8.98395	10.034
235738_at	TMCO4	transmembrane and coiled-coil domains 4	1p36.13		7.29677	6.21398	5.66306	5.38283	5.3839	5.3083	6.79467	5.10812
235740_at	MCTP1	multiple C2 domains, transmembrane 1	5q15		2.84252	2.89376	4.32483	6.8278	4.40174	4.52929	7.29689	8.97556
235782_at	NA	NA	NA		6.83675	8.0328	5.08159	7.10083	7.11096	7.21853	5.79274	7.4515
235834_at	CALD1	caldesmon 1	7q33		9.16349	8.88204	10.209	8.14118	9.47748	9.19096	10.2163	8.88318
236024_at	GPM6A	glycoprotein M6A	4q34	Target	10.1936	11.4279	8.99608	10.5832	9.10649	9.32904	7.97884	9.98262
236129_at	GALNT5	UDP-N-acetyl-alpha-D-galactosamine:polypeptide N-acetylgalactosaminyltransferase 5 (GalNAc-T5)	2q24.1		7.81732	6.59703	6.13579	4.36305	4.47875	4.1111	4.34593	3.93282
236153_at	NA	NA	NA		6.55528	7.96598	6.80417	7.48511	5.96794	6.16258	6.83252	7.95267
236154_at	QKI	quaking homolog, KH domain RNA binding (mouse)	6q26-q27	Target	4.79858	5.76424	4.81628	8.36181	3.06342	3.20972	5.92451	7.55831
236167_at	TNS3	tensin 3	7p12.3		7.26325	5.38529	7.52444	5.98239	6.8117	6.22599	7.27739	5.45035
236233_at	TRIM32	tripartite motif-containing 32	9q33.1		6.34224	5.64627	6.48505	5.16139	5.76793	5.68195	7.1298	5.98103
236265_at	SP4	Sp4 transcription factor	7p15.3		9.02205	9.33495	6.92063	9.82723	9.24406	9.67801	8.15916	9.41532
236302_at	PPM1E	protein phosphatase 1E (PP2C domain containing)	17q22	Target	8.15294	8.31892	5.49975	10.5948	8.31037	9.23873	8.62333	10.602
236468_at	TMEM132B	NA	NA	Target	8.64231	9.17417	5.90869	10.5099	9.84695	10.0378	7.81161	9.65366
236481_at	FAH	fumarylacetoacetate hydrolase (fumarylacetoacetase)	15q23-q25		5.04169	4.90646	6.34875	4.64534	4.89798	4.74845	5.70557	4.55614
236538_at	GRIA2	glutamate receptor, ionotropic, AMPA 2	4q32-q33	Target	3.7691	5.54352	3.44245	11.3693	6.76732	6.82063	6.73973	9.63156
236565_s_at	LARP6	La ribonucleoprotein domain family, member 6	15q23		9.28941	9.26688	11.0644	6.97844	8.65857	8.1816	10.6032	9.01489
236750_at	NRXN3	neurexin 3	14q31		6.15987	7.43032	4.06488	5.76834	7.00569	8.09804	7.65987	7.98666
236766_at	C8orf38	chromosome 8 open reading frame 38	8q22.1		5.68476	6.82694	5.57209	6.64317	6.47142	7.29996	5.82012	6.31651
236824_at	TMEM132B	transmembrane protein 132B	12q24.31-q24.32	Target	8.82276	8.86415	6.04591	10.8816	9.61972	9.98771	8.09734	9.86292
236987_at	ALPK2	alpha-kinase 2	18q21.31		9.23873	8.71064	7.59797	5.03839	4.84876	4.82921	9.23538	5.08032
237083_at	NA	NA	NA		6.01869	6.58565	4.76885	7.53964	7.59292	7.8661	6.80684	8.06194
237084_at	CCDC73	coiled-coil domain containing 73	11p13		5.91839	6.17641	5.4013	6.4896	5.29046	5.49307	6.13331	7.73792
237159_x_at	AP1S3	adaptor-related protein complex 1, sigma 3 subunit	2q36.1		4.79659	4.18072	7.35215	5.15901	4.46142	4.25163	5.87301	4.4134
237169_at	NA	NA	NA		6.13851	7.3835	5.68195	8.3649	7.22539	7.67073	5.47839	7.36617
237187_at	NA	NA	NA		4.63803	5.55394	4.84487	7.14229	5.6765	6.05157	5.51323	9.01218
237268_at	DSCAM	Down syndrome cell adhesion molecule	21q22.2		4.57676	4.99648	4.38922	6.6425	5.75587	5.86083	5.92916	8.88489
237302_at	NA	NA	NA		4.0187	4.24844	4.18378	6.79077	4.53063	5.02921	4.73327	6.2036
237333_at	SYNC1	syncoilin, intermediate filament 1	1p34.3-p33		8.35373	9.33113	6.48616	8.92202	7.4552	7.80587	6.62423	8.12265
237435_at	NA	NA	NA		4.1577	2.59274	9.32139	5.70938	2.63128	2.58944	7.39261	2.8447
237449_at	SP8	Sp8 transcription factor	7p21.2	Target	7.18849	9.36345	3.70586	5.1099	6.59592	7.99063	3.83116	6.534
238453_at	FGFBP3	fibroblast growth factor binding protein 3	10q23.32		4.82745	5.47691	5.64498	11.3054	6.45949	8.07512	7.31138	10.7956
238459_x_at	SPATA6	spermatogenesis associated 6	1p33	Target	5.71514	6.88946	4.22258	8.17523	6.57738	7.16683	6.26542	8.71928
238581_at	GBP5	guanylate binding protein 5	1p22.2		6.38782	6.29899	5.27015	3.57418	9.76186	8.73686	5.51188	3.94901
238681_at	GDPD1	glycerophosphodiester phosphodiesterase domain containing 1	17q22	Target	7.56413	8.64392	6.00528	8.57174	8.74675	8.78569	7.28907	8.71866
238695_s_at	RAB39B	RAB39B, member RAS oncogene family	Xq28		7.1625	8.19089	6.09294	8.35696	8.0337	8.15651	7.91883	9.53963
238781_at	NA	NA	NA		6.4845	7.39304	5.24587	7.62199	6.5258	6.5748	6.47055	7.53237
238850_at	LOC645323	hypothetical LOC645323	5q14.3		12.0876	12.5208	9.8068	12.0832	12.1683	12.3242	10.9624	12.1122
238905_at	RHOJ	ras homolog gene family, member J	14q23.2		6.81281	7.44103	7.61202	9.58705	7.93627	8.37102	7.53031	8.7141
238906_s_at	RHOJ	ras homolog gene family, member J	14q23.2		5.51906	6.50993	6.76649	9.16999	7.26336	7.73427	6.68123	8.30538
238909_at	S100A10	S100 calcium binding protein A10	1q21		9.80528	9.66573	8.41504	7.91203	9.73727	8.50613	8.94717	7.45492
238955_at	RFTN2	raftlin family member 2	2q33.1		6.70061	6.74631	6.2182	7.92197	6.96686	7.0637	6.797	8.14261
238996_x_at	ALDOA	aldolase A, fructose-bisphosphate	16q22-q24		10.4589	9.67053	10.5848	9.34741	9.43241	9.22514	10.7268	9.47868
239043_at	ZNF404	zinc finger protein 404	19q13.31		7.08556	8.16273	4.06897	6.51739	6.70532	6.82413	6.76489	7.48897
239118_at	KCNA2	potassium voltage-gated channel, shaker-related subfamily, member 2	1p13		6.76661	7.60106	5.36953	9.27061	7.04985	7.33268	7.17099	9.39258
239230_at	HES5	hairy and enhancer of split 5 (Drosophila)	1p36.32		5.03014	6.29002	5.2359	9.72021	4.99589	5.00531	4.83683	5.55768
239269_at	NA	NA	NA		5.7	5.59204	7.58796	6.15667	7.90176	7.1058	7.82042	6.27091
239296_at	ZEB2	zinc finger E-box binding homeobox 2	2q22		5.88611	6.30769	6.39064	8.10772	7.30853	7.37318	6.1499	7.43343
239390_at	GTDC1	glycosyltransferase-like domain containing 1	2q22.2-q22.3		5.73563	6.02614	4.81754	6.88842	6.10733	6.28051	5.2925	6.49231
239429_at	ZNF323	zinc finger protein 323	c("6p21.31", "6p22.3-p22.1")		4.8822	7.14977	4.79048	6.40477	5.04742	5.07715	5.41362	5.60386
239443_at	PCDHB6	protocadherin beta 6	5q31		5.06402	5.80609	3.46557	6.46178	4.53375	4.65171	5.36707	6.53864
239448_at	SMAD3	SMAD family member 3	15q22.33		8.03801	7.30542	9.08677	6.4908	8.43589	7.90939	9.24145	7.09238
239451_at	HSP90B1	heat shock protein 90kDa beta (Grp94), member 1	12q24.2-q24.3		7.74492	9.58056	7.28306	11.8884	6.88606	7.05022	6.9868	8.88586
239611_at	NPAS3	neuronal PAS domain protein 3	14q12-q13		4.80491	5.86284	7.64985	9.17435	9.86047	10.6237	8.26859	8.99088
239644_at	FLJ37440	hypothetical protein FLJ37440	2q13		6.59736	7.17105	5.17113	6.22216	6.23792	6.30624	6.11766	7.13932
239657_x_at	FOXO6	forkhead box protein O6	1p34.1		7.18617	8.31585	6.23571	7.54968	6.23906	6.61928	6.04646	6.57946
239725_at	PGAP1	GPI deacylase	2q33.1	Target	6.41426	7.4851	6.58122	9.72302	6.80481	7.17475	7.8689	8.99313
239729_at	NA	NA	NA		6.00017	6.02535	4.80642	6.50993	5.10696	5.41663	5.21745	6.48607
239861_at	PHF20L1	PHD finger protein 20-like 1	8q24.22		4.65631	4.99789	5.66168	7.23221	5.29612	5.29804	5.5317	6.72587
240038_at	ELL2	elongation factor, RNA polymerase II, 2	5q15		5.55883	4.70522	7.10718	5.18645	8.89771	7.7976	7.64694	4.58158
240041_at	PTCHD1	patched domain containing 1	Xp22.11	Target	4.58934	6.62497	5.83224	6.98313	5.83492	6.57089	4.90947	6.72478
240104_at	NA	NA	NA		5.89047	6.54882	6.13046	7.17714	6.95943	7.06487	6.24181	7.32051
240105_at	C21orf66	chromosome 21 open reading frame 66	21q21.3		6.61535	7.23291	5.99747	8.57226	6.87286	6.9776	6.06683	7.31052
240115_at	PPM1F	protein phosphatase 1F (PP2C domain containing)	22q11.22		4.9331	4.1776	5.45894	4.25639	4.7246	4.67879	5.32719	4.25597
240257_at	SYNJ2	synaptojanin 2	6q25.3	Target	6.70225	4.87215	6.51164	6.15942	7.14745	7.02412	7.86011	5.54961
240332_at	NA	NA	NA		4.29878	4.99725	4.41034	7.93191	5.93874	6.0437	4.88039	7.11854
240395_at	NA	NA	NA		3.5187	4.1669	4.31545	7.42823	4.39669	5.09316	5.79689	8.22908
240440_at	NPL	N-acetylneuraminate pyruvate lyase (dihydrodipicolinate synthase)	1q25		7.01671	9.37704	5.29662	6.60135	6.13821	7.09325	5.19629	6.16569
240665_at	CUGBP2	CUG triplet repeat, RNA binding protein 2	10p13		5.8998	7.34208	5.14382	8.39857	6.17262	6.37114	6.31615	6.73953
240758_at	CENTG2	centaurin, gamma 2	2p24.3-p24.1		5.8057	6.96387	6.86944	9.25035	6.67446	6.92285	7.84107	9.50441
240867_at	RFX3	regulatory factor X, 3 (influences HLA class II expression)	9p24.2		5.41197	6.6587	6.49074	7.82502	8.04333	8.2452	6.39291	6.82062
241716_at	HSPD1	heat shock 60kDa protein 1 (chaperonin)	2q33.1		5.02806	7.62761	4.78061	9.36091	4.44573	4.65873	3.12705	7.60113
241726_at	HLCS	holocarboxylase synthetase (biotin-(proprionyl-Coenzyme A-carboxylase (ATP-hydrolysing)) ligase)	c("21q22.1", "21q22.13")	Target	5.82837	6.95871	5.31602	6.40543	7.63525	7.85134	5.08045	5.80826
241801_at	PGAP1	GPI deacylase	2q33.1	Target	5.18051	6.25994	5.81082	9.14543	5.73977	6.41472	7.98926	9.02702
241888_at	NA	NA	NA		4.46554	5.54462	5.04521	6.88035	6.16656	6.34443	6.57239	5.57567
242488_at	NA	NA	NA		7.64986	8.85108	8.1567	11.3262	10.0771	10.0857	9.52721	10.3532
242708_at	PEX1	peroxisome biogenesis factor 1	7q21.2		5.11393	6.7892	4.54462	6.35128	6.54008	6.81502	5.48516	7.06476
242918_at	NASP	nuclear autoantigenic sperm protein (histone-binding)	1p34.1	Target	5.51182	6.91602	6.93142	8.20429	4.56677	4.85678	4.73247	5.16316
243009_at	LOC441242	hypothetical LOC441242	7q11.21		7.46583	8.46856	6.05122	7.23375	6.13518	6.79065	7.1244	7.68167
243543_at	SC4MOL	sterol-C4-methyl oxidase-like	4q32-q34		5.85138	7.88657	6.80005	8.69047	5.86444	6.51615	6.51018	8.17909
243672_at	SALL3	sal-like 3 (Drosophila)	18q23		7.66003	8.90356	3.4639	7.72407	8.96856	9.08277	7.43508	9.89449
244219_at	WTAP	Wilms tumor 1 associated protein	6q25-q27		6.17062	7.20169	5.37206	6.69126	6.92641	7.2252	4.9336	6.01711
244321_at	PGAP1	GPI deacylase	2q33.1	Target	4.63757	6.00427	6.07279	8.035	5.94606	6.09164	6.68289	8.43526
244872_at	ZBTB8OS	zinc finger and BTB domain containing 8 opposite strand	1p35.1		8.79561	10.0793	6.31295	9.25656	8.31258	8.40865	6.89281	8.59331

## Sheet: miRNA target prediction
Probeset	Ensembl GeneID	Gene Symbol	Gene_Expression change in differentiated cells	miRNA name	miRNA-Expression change in differentiated cells	Hit	Mirbase	Miranda	Pictar4	Pictar5	Pita	TsCons	TSNCons
1438_at	ENSG00000182580	EPHB3	Down	hsa-miR-29a	Up	3	0	0	1	0	1	1	0
1438_at	ENSG00000182580	EPHB3	Down	hsa-miR-29b	Up	2	0	0	1	0	1	0	0
1552381_at	ENSG00000154548	SRrp35	Down	hsa-miR-21	Up	1	1	0	0	0	0	0	0
1552439_s_at	ENSG00000157890	MEGF11	Down	hsa-miR-21	Up	2	0	1	0	0	0	0	1
1552457_a_at	ENSG00000178031	ADAMTSL1	Up	hsa-miR-106a	Down	1	0	0	0	0	1	0	0
1552457_a_at	ENSG00000178031	ADAMTSL1	Up	hsa-miR-93	Down	1	0	0	0	0	1	0	0
1552496_a_at	ENSG00000106078	COBL	Down	hsa-miR-21	Up	1	0	1	0	0	0	0	0
1552658_a_at	ENSG00000067798	NAV3	Up	hsa-miR-106a	Down	1	0	1	0	0	0	0	0
1552754_a_at	ENSG00000175161	CADM2	Down	hsa-miR-21	Up	2	0	0	1	0	0	0	1
1552848_a_at	ENSG00000165186	PTCHD1	Down	hsa-miR-21	Up	2	0	0	0	0	1	0	1
1552848_a_at	ENSG00000165186	PTCHD1	Down	hsa-miR-222	Up	2	0	0	0	0	1	1	0
1552848_a_at	ENSG00000165186	PTCHD1	Down	hsa-miR-221	Up	1	0	0	0	0	1	0	0
1553227_s_at	ENSG00000185658	BRWD1	Down	hsa-miR-221	Up	3	0	0	0	0	1	1	1
1553227_s_at	ENSG00000185658	BRWD1	Down	hsa-miR-29a	Up	2	0	0	0	0	1	1	0
1553227_s_at	ENSG00000185658	BRWD1	Down	hsa-miR-222	Up	1	0	0	0	0	1	0	0
1553227_s_at	ENSG00000185658	BRWD1	Down	hsa-miR-29b	Up	1	0	0	0	0	1	0	0
1553411_s_at	ENSG00000151514	SALL3	Down	hsa-miR-221	Up	2	0	0	1	1	0	0	0
1553411_s_at	ENSG00000151514	SALL3	Down	hsa-miR-222	Up	2	0	0	1	1	0	0	0
1553411_s_at	ENSG00000151514	SALL3	Down	hsa-miR-21	Up	1	1	0	0	0	0	0	0
1553672_at	ENSG00000154380	ENAH	Up	hsa-miR-106a	Down	1	0	1	0	0	0	0	0
1553685_s_at	ENSG00000185591	SP1	Down	hsa-miR-29b	Up	4	0	0	1	0	1	1	1
1553685_s_at	ENSG00000185591	SP1	Down	hsa-miR-29a	Up	2	0	0	1	0	1	0	0
1553685_s_at	ENSG00000185591	SP1	Down	hsa-miR-21	Up	1	0	0	0	0	0	0	1
1553962_s_at	ENSG00000143878	RHOB	Down	hsa-miR-21	Up	4	0	1	1	0	1	1	0
1554420_at	ENSG00000162772	ATF3	Down	hsa-miR-222	Up	1	0	0	0	0	0	0	1
1554450_s_at	ENSG00000155545	MIER3	Down	hsa-miR-221	Up	5	0	0	1	1	1	1	1
1554450_s_at	ENSG00000155545	MIER3	Down	hsa-miR-222	Up	3	0	0	1	1	1	0	0
1554450_s_at	ENSG00000155545	MIER3	Down	hsa-miR-29a	Up	2	0	0	0	0	1	1	0
1554450_s_at	ENSG00000155545	MIER3	Down	hsa-miR-21	Up	1	0	1	0	0	0	0	0
1554450_s_at	ENSG00000155545	MIER3	Down	hsa-miR-29b	Up	1	0	0	0	0	1	0	0
1554472_a_at	ENSG00000129292	PHF20L1	Down	hsa-miR-21	Up	1	0	1	0	0	0	0	0
1554534_at	ENSG00000188641	DPYD	Up	hsa-miR-106a	Down	1	0	1	0	0	0	0	0
1554536_at	ENSG00000188641	DPYD	Up	hsa-miR-106a	Down	1	0	1	0	0	0	0	0
1554606_at	ENSG00000168944	CCDC100	Down	hsa-miR-21	Up	1	1	0	0	0	0	0	0
1554607_at	ENSG00000149970	CNKSR2	Down	hsa-miR-21	Up	2	1	1	0	0	0	0	0
1554607_at	ENSG00000149970	CNKSR2	Down	hsa-miR-29b	Up	1	1	0	0	0	0	0	0
1554638_at	ENSG00000039319	ZFYVE16	Down	hsa-miR-222	Up	2	0	0	0	0	1	1	0
1554638_at	ENSG00000039319	ZFYVE16	Down	hsa-miR-21	Up	1	0	1	0	0	0	0	0
1554638_at	ENSG00000039319	ZFYVE16	Down	hsa-miR-221	Up	1	0	0	0	0	1	0	0
1554697_at	ENSG00000163638	ADAMTS9	Down	hsa-miR-29b	Up	4	0	0	1	1	1	1	0
1554697_at	ENSG00000163638	ADAMTS9	Down	hsa-miR-29a	Up	3	0	0	1	1	1	0	0
1554980_a_at	ENSG00000162772	ATF3	Down	hsa-miR-222	Up	1	0	0	0	0	0	0	1
1555009_a_at	ENSG00000078269	SYNJ2	Up	hsa-miR-93	Down	1	0	1	0	0	0	0	0
1555154_a_at	ENSG00000112531	QKI	Down	hsa-miR-29a	Up	4	0	0	1	1	1	0	1
1555154_a_at	ENSG00000112531	QKI	Down	hsa-miR-29b	Up	3	0	0	1	1	1	0	0
1555154_a_at	ENSG00000112531	QKI	Down	hsa-miR-221	Up	1	0	0	0	0	1	0	0
1555154_a_at	ENSG00000112531	QKI	Down	hsa-miR-222	Up	1	0	0	0	0	1	0	0
1555450_a_at	ENSG00000172766	NARG1L	Down	hsa-miR-21	Up	1	0	1	0	0	0	0	0
1555602_a_at	ENSG00000196361	ELAVL3	Down	hsa-miR-221	Up	1	0	0	0	0	0	0	1
1555606_a_at	ENSG00000153982	GDPD1	Down	hsa-miR-221	Up	1	1	0	0	0	0	0	0
1555716_a_at	ENSG00000154639	CXADR	Down	hsa-miR-222	Up	2	1	0	0	0	0	0	1
1555716_a_at	ENSG00000154639	CXADR	Down	hsa-miR-29a	Up	1	1	0	0	0	0	0	0
1555716_a_at	ENSG00000154639	CXADR	Down	hsa-miR-29b	Up	1	1	0	0	0	0	0	0
1555788_a_at	ENSG00000101255	TRIB3	Down	hsa-miR-29b	Up	1	0	0	0	0	0	0	1
1555867_at	ENSG00000168243	GNG4	Down	hsa-miR-29a	Up	1	0	0	0	0	0	0	1
1556067_a_at	ENSG00000132510	JMJD3	Down	hsa-miR-29a	Up	3	1	0	0	0	1	1	0
1556067_a_at	ENSG00000132510	JMJD3	Down	hsa-miR-29b	Up	1	0	0	0	0	1	0	0
1556773_at	ENSG00000087494	PTHLH	Up	hsa-miR-106a	Down	2	0	1	0	0	1	0	0
1556773_at	ENSG00000087494	PTHLH	Up	hsa-miR-93	Down	2	0	1	0	0	1	0	0
1557458_s_at	ENSG00000107338	SHB	Up	hsa-miR-106a	Down	1	0	1	0	0	0	0	0
1557458_s_at	ENSG00000107338	SHB	Up	hsa-miR-93	Down	1	0	1	0	0	0	0	0
1557545_s_at	ENSG00000141622	RNF165	Down	hsa-miR-29b	Up	2	0	0	0	0	1	1	0
1557545_s_at	ENSG00000141622	RNF165	Down	hsa-miR-221	Up	1	0	0	0	0	0	1	0
1557545_s_at	ENSG00000141622	RNF165	Down	hsa-miR-29a	Up	1	0	0	0	0	1	0	0
1557905_s_at	ENSG00000026508	CD44	Up	hsa-miR-106a	Down	1	0	1	0	0	0	0	0
1557905_s_at	ENSG00000026508	CD44	Up	hsa-miR-93	Down	1	0	1	0	0	0	0	0
1557938_s_at	ENSG00000177469	PTRF	Up	hsa-miR-93	Down	1	1	0	0	0	0	0	0
1558143_a_at	ENSG00000153094	BCL2L11	Down	hsa-miR-221	Up	2	0	0	0	0	1	1	0
1558143_a_at	ENSG00000153094	BCL2L11	Down	hsa-miR-222	Up	1	0	0	0	0	1	0	0
1558501_at	ENSG00000197959	DNM3	Up	hsa-miR-106a	Down	1	0	1	0	0	0	0	0
1558501_at	ENSG00000197959	DNM3	Up	hsa-miR-93	Down	1	0	1	0	0	0	0	0
1558683_a_at	ENSG00000149948	HMGA2	Up	hsa-miR-106a	Down	2	0	1	0	0	1	0	0
1558683_a_at	ENSG00000149948	HMGA2	Up	hsa-miR-93	Down	2	0	1	0	0	1	0	0
1558815_at	ENSG00000154556	SORBS2	Up	hsa-miR-106a	Down	1	0	1	0	0	0	0	0
1558815_at	ENSG00000154556	SORBS2	Up	hsa-miR-93	Down	1	0	1	0	0	0	0	0
1560227_at	ENSG00000153982	GDPD1	Down	hsa-miR-221	Up	1	1	0	0	0	0	0	0
1560316_s_at	ENSG00000106415	GLCCI1	Down	hsa-miR-21	Up	4	1	1	0	0	1	0	1
1563209_a_at	ENSG00000172264	MACROD2	Down	hsa-miR-21	Up	2	1	0	0	0	0	0	1
1563209_a_at	ENSG00000172264	MACROD2	Down	hsa-miR-29a	Up	1	0	0	0	0	0	0	1
1563933_a_at	ENSG00000180287	PLD5	Down	hsa-miR-221	Up	2	1	0	0	0	0	0	1
1564002_a_at	ENSG00000155085	C6orf199	Down	hsa-miR-221	Up	2	1	0	0	0	0	0	1
1567032_s_at	ENSG00000170949	ZNF160	Down	hsa-miR-29a	Up	1	0	0	0	0	0	0	1
1569106_s_at	ENSG00000168137	SETD5	Down	hsa-miR-29a	Up	2	1	0	0	0	1	0	0
1569106_s_at	ENSG00000168137	SETD5	Down	hsa-miR-29b	Up	2	1	0	0	0	1	0	0
1569190_at	ENSG00000151466	SCLT1	Up	hsa-miR-106a	Down	1	0	1	0	0	0	0	0
1569190_at	ENSG00000151466	SCLT1	Up	hsa-miR-93	Down	1	0	1	0	0	0	0	0
1569323_at	ENSG00000144724	PTPRG	Down	hsa-miR-21	Up	1	0	1	0	0	0	0	0
1569481_s_at	ENSG00000157734	SNX22	Down	hsa-miR-29a	Up	1	0	0	0	0	1	0	0
1569481_s_at	ENSG00000157734	SNX22	Down	hsa-miR-29b	Up	1	0	0	0	0	1	0	0
1569788_at	ENSG00000111728	ST8SIA1	Down	hsa-miR-222	Up	2	0	0	0	0	0	1	1
1569788_at	ENSG00000111728	ST8SIA1	Down	hsa-miR-29b	Up	1	0	0	0	0	0	0	1
200897_s_at	ENSG00000129116	PALLD	Up	hsa-miR-106a	Down	2	0	1	0	0	1	0	0
200897_s_at	ENSG00000129116	PALLD	Up	hsa-miR-93	Down	2	0	1	0	0	1	0	0
200906_s_at	ENSG00000129116	PALLD	Up	hsa-miR-106a	Down	2	0	1	0	0	1	0	0
200906_s_at	ENSG00000129116	PALLD	Up	hsa-miR-93	Down	2	0	1	0	0	1	0	0
200907_s_at	ENSG00000129116	PALLD	Up	hsa-miR-106a	Down	2	0	1	0	0	1	0	0
200907_s_at	ENSG00000129116	PALLD	Up	hsa-miR-93	Down	2	0	1	0	0	1	0	0
200951_s_at	ENSG00000118971	CCND2	Down	hsa-miR-29a	Up	4	0	0	1	0	1	1	1
200951_s_at	ENSG00000118971	CCND2	Down	hsa-miR-29b	Up	2	0	0	1	0	1	0	0
200951_s_at	ENSG00000118971	CCND2	Down	hsa-miR-21	Up	1	0	0	0	0	0	0	1
200951_s_at	ENSG00000118971	CCND2	Down	hsa-miR-222	Up	1	0	0	0	0	0	0	1
200952_s_at	ENSG00000118971	CCND2	Down	hsa-miR-29a	Up	4	0	0	1	0	1	1	1
200952_s_at	ENSG00000118971	CCND2	Down	hsa-miR-29b	Up	2	0	0	1	0	1	0	0
200952_s_at	ENSG00000118971	CCND2	Down	hsa-miR-21	Up	1	0	0	0	0	0	0	1
200952_s_at	ENSG00000118971	CCND2	Down	hsa-miR-222	Up	1	0	0	0	0	0	0	1
200953_s_at	ENSG00000118971	CCND2	Down	hsa-miR-29a	Up	4	0	0	1	0	1	1	1
200953_s_at	ENSG00000118971	CCND2	Down	hsa-miR-29b	Up	2	0	0	1	0	1	0	0
200953_s_at	ENSG00000118971	CCND2	Down	hsa-miR-21	Up	1	0	0	0	0	0	0	1
200953_s_at	ENSG00000118971	CCND2	Down	hsa-miR-222	Up	1	0	0	0	0	0	0	1
201037_at	ENSG00000067057	PFKP	Up	hsa-miR-106a	Down	3	1	1	0	0	1	0	0
201037_at	ENSG00000067057	PFKP	Up	hsa-miR-93	Down	3	1	1	0	0	1	0	0
201107_s_at	ENSG00000137801	THBS1	Up	hsa-miR-106a	Down	1	0	1	0	0	0	0	0
201107_s_at	ENSG00000137801	THBS1	Up	hsa-miR-93	Down	1	0	1	0	0	0	0	0
201108_s_at	ENSG00000137801	THBS1	Up	hsa-miR-106a	Down	1	0	1	0	0	0	0	0
201108_s_at	ENSG00000137801	THBS1	Up	hsa-miR-93	Down	1	0	1	0	0	0	0	0
201109_s_at	ENSG00000137801	THBS1	Up	hsa-miR-106a	Down	1	0	1	0	0	0	0	0
201109_s_at	ENSG00000137801	THBS1	Up	hsa-miR-93	Down	1	0	1	0	0	0	0	0
201110_s_at	ENSG00000137801	THBS1	Up	hsa-miR-106a	Down	1	0	1	0	0	0	0	0
201110_s_at	ENSG00000137801	THBS1	Up	hsa-miR-93	Down	1	0	1	0	0	0	0	0
201133_s_at	ENSG00000198961	PJA2	Down	hsa-miR-21	Up	2	0	1	0	0	0	0	1
201147_s_at	ENSG00000100234	TIMP3	Up	hsa-miR-106a	Down	1	0	1	0	0	0	0	0
201147_s_at	ENSG00000100234	TIMP3	Up	hsa-miR-93	Down	1	0	1	0	0	0	0	0
201287_s_at	ENSG00000115884	SDC1	Up	hsa-miR-93	Down	1	0	0	1	0	0	0	0
201295_s_at	ENSG00000109046	WSB1	Down	hsa-miR-21	Up	2	0	1	0	0	1	0	0
201309_x_at	ENSG00000134986	C5orf13	Down	hsa-miR-29b	Up	5	1	0	1	1	1	1	0
201309_x_at	ENSG00000134986	C5orf13	Down	hsa-miR-29a	Up	3	0	0	1	1	1	0	0
201310_s_at	ENSG00000134986	C5orf13	Down	hsa-miR-29b	Up	5	1	0	1	1	1	1	0
201310_s_at	ENSG00000134986	C5orf13	Down	hsa-miR-29a	Up	3	0	0	1	1	1	0	0
201416_at	ENSG00000124766	SOX4	Down	hsa-miR-221	Up	1	0	0	1	0	0	0	0
201416_at	ENSG00000124766	SOX4	Down	hsa-miR-222	Up	1	0	0	1	0	0	0	0
201417_at	ENSG00000124766	SOX4	Down	hsa-miR-221	Up	1	0	0	1	0	0	0	0
201417_at	ENSG00000124766	SOX4	Down	hsa-miR-222	Up	1	0	0	1	0	0	0	0
201418_s_at	ENSG00000124766	SOX4	Down	hsa-miR-221	Up	1	0	0	1	0	0	0	0
201418_s_at	ENSG00000124766	SOX4	Down	hsa-miR-222	Up	1	0	0	1	0	0	0	0
201646_at	ENSG00000138760	SCARB2	Down	hsa-miR-21	Up	2	0	1	0	0	0	0	1
201646_at	ENSG00000138760	SCARB2	Down	hsa-miR-221	Up	1	0	0	0	0	0	0	1
201779_s_at	ENSG00000082996	RNF13	Down	hsa-miR-29a	Up	2	1	0	0	0	0	0	1
201779_s_at	ENSG00000082996	RNF13	Down	hsa-miR-29b	Up	1	1	0	0	0	0	0	0
201917_s_at	ENSG00000114120	SLC25A36	Down	hsa-miR-221	Up	1	0	0	0	0	1	0	0
201918_at	ENSG00000114120	SLC25A36	Down	hsa-miR-221	Up	1	0	0	0	0	1	0	0
201976_s_at	ENSG00000145555	MYO10	Down	hsa-miR-221	Up	1	0	0	0	0	1	0	0
201976_s_at	ENSG00000145555	MYO10	Down	hsa-miR-222	Up	1	0	0	0	0	1	0	0
201998_at	ENSG00000073849	ST6GAL1	Down	hsa-miR-21	Up	2	0	1	0	0	0	0	1
201998_at	ENSG00000073849	ST6GAL1	Down	hsa-miR-221	Up	2	1	0	0	0	0	0	1
202052_s_at	ENSG00000039560	RAI14	Up	hsa-miR-93	Down	1	0	1	0	0	0	0	0
202071_at	ENSG00000124145	SDC4	Up	hsa-miR-93	Down	1	0	1	0	0	0	0	0
202074_s_at	ENSG00000123240	OPTN	Up	hsa-miR-106a	Down	1	1	0	0	0	0	0	0
202074_s_at	ENSG00000123240	OPTN	Up	hsa-miR-93	Down	1	1	0	0	0	0	0	0
202085_at	ENSG00000119139	TJP2	Up	hsa-miR-106a	Down	1	1	0	0	0	0	0	0
202132_at	ENSG00000018408	WWTR1	Down	hsa-miR-222	Up	2	1	0	0	0	0	0	1
202132_at	ENSG00000018408	WWTR1	Down	hsa-miR-221	Up	1	1	0	0	0	0	0	0
202191_s_at	ENSG00000007237	GAS7	Down	hsa-miR-29a	Up	1	0	0	1	0	0	0	0
202191_s_at	ENSG00000007237	GAS7	Down	hsa-miR-29b	Up	1	0	0	1	0	0	0	0
202192_s_at	ENSG00000007237	GAS7	Down	hsa-miR-29a	Up	1	0	0	1	0	0	0	0
202192_s_at	ENSG00000007237	GAS7	Down	hsa-miR-29b	Up	1	0	0	1	0	0	0	0
202206_at	ENSG00000188042	ARL4C	Up	hsa-miR-93	Down	3	0	1	1	0	1	0	0
202206_at	ENSG00000188042	ARL4C	Up	hsa-miR-106a	Down	2	0	1	0	0	1	0	0
202340_x_at	ENSG00000123358	NR4A1	Down	hsa-miR-221	Up	1	1	0	0	0	0	0	0
202363_at	ENSG00000152377	SPOCK1	Up	hsa-miR-93	Down	1	0	1	0	0	0	0	0
202422_s_at	ENSG00000068366	ACSL4	Up	hsa-miR-93	Down	4	0	1	1	1	1	0	0
202422_s_at	ENSG00000068366	ACSL4	Up	hsa-miR-106a	Down	2	0	1	0	0	1	0	0
202454_s_at	ENSG00000065361	ERBB3	Down	hsa-miR-222	Up	1	0	0	0	0	0	0	1
202464_s_at	ENSG00000170525	PFKFB3	Up	hsa-miR-106a	Down	1	0	0	0	0	1	0	0
202464_s_at	ENSG00000170525	PFKFB3	Up	hsa-miR-93	Down	1	0	0	0	0	1	0	0
202478_at	ENSG00000071575	TRIB2	Down	hsa-miR-29a	Up	4	0	0	1	1	1	1	0
202478_at	ENSG00000071575	TRIB2	Down	hsa-miR-29b	Up	3	0	0	1	1	1	0	0
202479_s_at	ENSG00000071575	TRIB2	Down	hsa-miR-29a	Up	4	0	0	1	1	1	1	0
202479_s_at	ENSG00000071575	TRIB2	Down	hsa-miR-29b	Up	3	0	0	1	1	1	0	0
202497_x_at	ENSG00000059804	SLC2A3	Down	hsa-miR-29a	Up	1	0	0	0	0	0	1	0
202498_s_at	ENSG00000059804	SLC2A3	Down	hsa-miR-29a	Up	1	0	0	0	0	0	1	0
202499_s_at	ENSG00000059804	SLC2A3	Down	hsa-miR-29a	Up	1	0	0	0	0	0	1	0
202551_s_at	ENSG00000150938	CRIM1	Up	hsa-miR-93	Down	4	0	1	1	1	1	0	0
202551_s_at	ENSG00000150938	CRIM1	Up	hsa-miR-106a	Down	2	0	1	0	0	1	0	0
202552_s_at	ENSG00000150938	CRIM1	Up	hsa-miR-93	Down	4	0	1	1	1	1	0	0
202552_s_at	ENSG00000150938	CRIM1	Up	hsa-miR-106a	Down	2	0	1	0	0	1	0	0
202630_at	ENSG00000062725	APPBP2	Down	hsa-miR-221	Up	2	0	0	0	0	1	1	0
202630_at	ENSG00000062725	APPBP2	Down	hsa-miR-29a	Up	2	0	0	1	0	0	0	1
202630_at	ENSG00000062725	APPBP2	Down	hsa-miR-21	Up	1	0	1	0	0	0	0	0
202630_at	ENSG00000062725	APPBP2	Down	hsa-miR-222	Up	1	0	0	0	0	1	0	0
202630_at	ENSG00000062725	APPBP2	Down	hsa-miR-29b	Up	1	0	0	1	0	0	0	0
202656_s_at	ENSG00000179833	SERTAD2	Up	hsa-miR-106a	Down	2	0	1	0	0	1	0	0
202656_s_at	ENSG00000179833	SERTAD2	Up	hsa-miR-93	Down	2	0	1	0	0	1	0	0
202657_s_at	ENSG00000179833	SERTAD2	Up	hsa-miR-106a	Down	2	0	1	0	0	1	0	0
202657_s_at	ENSG00000179833	SERTAD2	Up	hsa-miR-93	Down	2	0	1	0	0	1	0	0
202668_at	ENSG00000125266	EFNB2	Up	hsa-miR-106a	Down	2	0	1	0	0	1	0	0
202668_at	ENSG00000125266	EFNB2	Up	hsa-miR-93	Down	2	0	1	0	0	1	0	0
202672_s_at	ENSG00000162772	ATF3	Down	hsa-miR-222	Up	1	0	0	0	0	0	0	1
202729_s_at	ENSG00000049323	LTBP1	Up	hsa-miR-106a	Down	1	0	1	0	0	0	0	0
202759_s_at	ENSG00000157654	PALM2-AKAP2	Up	hsa-miR-106a	Down	1	0	1	0	0	0	0	0
202759_s_at	ENSG00000157654	PALM2-AKAP2	Up	hsa-miR-93	Down	1	0	1	0	0	0	0	0
202859_x_at	ENSG00000169429	IL8	Up	hsa-miR-93	Down	2	0	0	1	0	1	0	0
202859_x_at	ENSG00000169429	IL8	Up	hsa-miR-106a	Down	1	0	0	0	0	1	0	0
202871_at	ENSG00000076604	TRAF4	Down	hsa-miR-29a	Up	4	1	0	1	0	1	1	0
202871_at	ENSG00000076604	TRAF4	Down	hsa-miR-29b	Up	3	1	0	1	0	1	0	0
202912_at	ENSG00000148926	ADM	Up	hsa-miR-106a	Down	1	0	1	0	0	0	0	0
202912_at	ENSG00000148926	ADM	Up	hsa-miR-93	Down	1	0	1	0	0	0	0	0
203065_s_at	ENSG00000105974	CAV1	Up	hsa-miR-106a	Down	1	0	1	0	0	0	0	0
203065_s_at	ENSG00000105974	CAV1	Up	hsa-miR-93	Down	1	0	1	0	0	0	0	0
203148_s_at	ENSG00000106785	TRIM14	Up	hsa-miR-93	Down	1	1	0	0	0	0	0	0
203221_at	ENSG00000196781	TLE1	Down	hsa-miR-21	Up	2	1	1	0	0	0	0	0
203222_s_at	ENSG00000196781	TLE1	Down	hsa-miR-21	Up	2	1	1	0	0	0	0	0
203254_s_at	ENSG00000137076	TLN1	Up	hsa-miR-106a	Down	1	1	0	0	0	0	0	0
203254_s_at	ENSG00000137076	TLN1	Up	hsa-miR-93	Down	1	1	0	0	0	0	0	0
203303_at	ENSG00000165169	DYNLT3	Up	hsa-miR-93	Down	1	0	1	0	0	0	0	0
203305_at	ENSG00000124491	F13A1	Up	hsa-miR-106a	Down	1	0	1	0	0	0	0	0
203408_s_at	ENSG00000182568	SATB1	Down	hsa-miR-21	Up	5	0	1	1	1	1	1	0
203408_s_at	ENSG00000182568	SATB1	Down	hsa-miR-222	Up	1	0	0	0	0	0	0	1
203499_at	ENSG00000142627	EPHA2	Up	hsa-miR-93	Down	1	0	0	1	0	0	0	0
203509_at	ENSG00000137642	SORL1	Down	hsa-miR-29b	Up	1	1	0	0	0	0	0	0
203542_s_at	ENSG00000119138	KLF9	Down	hsa-miR-21	Up	2	0	1	0	0	1	0	0
203543_s_at	ENSG00000119138	KLF9	Down	hsa-miR-21	Up	2	0	1	0	0	1	0	0
203548_s_at	ENSG00000175445	LPL	Down	hsa-miR-29a	Up	2	0	0	1	0	0	1	0
203548_s_at	ENSG00000175445	LPL	Down	hsa-miR-29b	Up	2	1	0	1	0	0	0	0
203549_s_at	ENSG00000175445	LPL	Down	hsa-miR-29a	Up	2	0	0	1	0	0	1	0
203549_s_at	ENSG00000175445	LPL	Down	hsa-miR-29b	Up	2	1	0	1	0	0	0	0
203561_at	ENSG00000143226	FCGR2A	Down	hsa-miR-221	Up	1	0	0	0	0	0	0	1
203561_at	ENSG00000143226	FCGR2A	Down	hsa-miR-29a	Up	1	0	0	0	0	0	0	1
203561_at	ENSG00000143226	FCGR2A	Down	hsa-miR-29b	Up	1	1	0	0	0	0	0	0
203593_at	ENSG00000198087	CD2AP	Up	hsa-miR-106a	Down	1	0	1	0	0	0	0	0
203593_at	ENSG00000198087	CD2AP	Up	hsa-miR-93	Down	1	0	1	0	0	0	0	0
203608_at	ENSG00000112294	ALDH5A1	Down	hsa-miR-29b	Up	1	0	0	0	0	0	0	1
203632_s_at	ENSG00000167191	GPRC5B	Down	hsa-miR-221	Up	1	1	0	0	0	0	0	0
203666_at	ENSG00000107562	CXCL12	Up	hsa-miR-93	Down	1	0	1	0	0	0	0	0
203774_at	ENSG00000116984	MTR	Up	hsa-miR-106a	Down	1	0	1	0	0	0	0	0
203788_s_at	ENSG00000075223	SEMA3C	Up	hsa-miR-93	Down	1	0	1	0	0	0	0	0
203789_s_at	ENSG00000075223	SEMA3C	Up	hsa-miR-93	Down	1	0	1	0	0	0	0	0
203795_s_at	ENSG00000110987	BCL7A	Down	hsa-miR-21	Up	2	0	1	0	0	1	0	0
203795_s_at	ENSG00000110987	BCL7A	Down	hsa-miR-29a	Up	2	0	0	1	0	1	0	0
203795_s_at	ENSG00000110987	BCL7A	Down	hsa-miR-29b	Up	2	0	0	1	0	1	0	0
203836_s_at	ENSG00000197442	MAP3K5	Up	hsa-miR-93	Down	4	0	1	1	1	1	0	0
203836_s_at	ENSG00000197442	MAP3K5	Up	hsa-miR-106a	Down	3	1	1	0	0	1	0	0
203837_at	ENSG00000197442	MAP3K5	Up	hsa-miR-93	Down	4	0	1	1	1	1	0	0
203837_at	ENSG00000197442	MAP3K5	Up	hsa-miR-106a	Down	3	1	1	0	0	1	0	0
203853_s_at	ENSG00000033327	GAB2	Down	hsa-miR-222	Up	1	0	0	0	0	0	0	1
203853_s_at	ENSG00000033327	GAB2	Down	hsa-miR-29a	Up	1	0	0	0	0	0	1	0
203908_at	ENSG00000080493	SLC4A4	Down	hsa-miR-222	Up	3	0	0	1	0	0	1	1
203908_at	ENSG00000080493	SLC4A4	Down	hsa-miR-221	Up	1	0	0	1	0	0	0	0
203940_s_at	ENSG00000071246	VASH1	Down	hsa-miR-222	Up	4	0	0	1	0	1	1	1
203940_s_at	ENSG00000071246	VASH1	Down	hsa-miR-29a	Up	3	0	0	0	0	1	1	1
203940_s_at	ENSG00000071246	VASH1	Down	hsa-miR-221	Up	2	0	0	1	0	1	0	0
203940_s_at	ENSG00000071246	VASH1	Down	hsa-miR-29b	Up	1	0	0	0	0	1	0	0
204072_s_at	ENSG00000073910	FRY	Down	hsa-miR-221	Up	1	0	0	0	0	0	0	1
204131_s_at	ENSG00000118689	FOXO3	Down	hsa-miR-29b	Up	2	0	0	0	0	1	1	0
204131_s_at	ENSG00000118689	FOXO3	Down	hsa-miR-222	Up	1	0	0	0	0	0	1	0
204131_s_at	ENSG00000118689	FOXO3	Down	hsa-miR-29a	Up	1	0	0	0	0	1	0	0
204132_s_at	ENSG00000118689	FOXO3	Down	hsa-miR-29b	Up	2	0	0	0	0	1	1	0
204132_s_at	ENSG00000118689	FOXO3	Down	hsa-miR-222	Up	1	0	0	0	0	0	1	0
204132_s_at	ENSG00000118689	FOXO3	Down	hsa-miR-29a	Up	1	0	0	0	0	1	0	0
204137_at	ENSG00000077585	GPR137B	Down	hsa-miR-221	Up	2	1	0	0	0	0	0	1
204137_at	ENSG00000077585	GPR137B	Down	hsa-miR-21	Up	1	1	0	0	0	0	0	0
204137_at	ENSG00000077585	GPR137B	Down	hsa-miR-222	Up	1	1	0	0	0	0	0	0
204199_at	ENSG00000136828	RALGPS1	Down	hsa-miR-221	Up	1	1	0	0	0	0	0	0
204199_at	ENSG00000136828	RALGPS1	Down	hsa-miR-29a	Up	1	0	0	0	0	0	1	0
204235_s_at	ENSG00000144366	GULP1	Up	hsa-miR-106a	Down	1	0	1	0	0	0	0	0
204237_at	ENSG00000144366	GULP1	Up	hsa-miR-106a	Down	1	0	1	0	0	0	0	0
204271_s_at	ENSG00000136160	EDNRB	Down	hsa-miR-21	Up	1	0	1	0	0	0	0	0
204271_s_at	ENSG00000136160	EDNRB	Down	hsa-miR-29a	Up	1	0	0	0	0	0	0	1
204273_at	ENSG00000136160	EDNRB	Down	hsa-miR-21	Up	1	0	1	0	0	0	0	0
204273_at	ENSG00000136160	EDNRB	Down	hsa-miR-29a	Up	1	0	0	0	0	0	0	1
204288_s_at	ENSG00000154556	SORBS2	Up	hsa-miR-106a	Down	1	0	1	0	0	0	0	0
204288_s_at	ENSG00000154556	SORBS2	Up	hsa-miR-93	Down	1	0	1	0	0	0	0	0
204290_s_at	ENSG00000119711	ALDH6A1	Down	hsa-miR-29b	Up	1	1	0	0	0	0	0	0
204304_s_at	ENSG00000007062	PROM1	Down	hsa-miR-29b	Up	1	1	0	0	0	0	0	0
204337_at	ENSG00000117152	RGS4	Up	hsa-miR-106a	Down	1	0	1	0	0	0	0	0
204337_at	ENSG00000117152	RGS4	Up	hsa-miR-93	Down	1	0	1	0	0	0	0	0
204338_s_at	ENSG00000117152	RGS4	Up	hsa-miR-106a	Down	1	0	1	0	0	0	0	0
204338_s_at	ENSG00000117152	RGS4	Up	hsa-miR-93	Down	1	0	1	0	0	0	0	0
204339_s_at	ENSG00000117152	RGS4	Up	hsa-miR-106a	Down	1	0	1	0	0	0	0	0
204339_s_at	ENSG00000117152	RGS4	Up	hsa-miR-93	Down	1	0	1	0	0	0	0	0
204357_s_at	ENSG00000106683	LIMK1	Up	hsa-miR-93	Down	3	0	1	1	0	1	0	0
204357_s_at	ENSG00000106683	LIMK1	Up	hsa-miR-106a	Down	2	0	1	0	0	1	0	0
204364_s_at	ENSG00000068615	REEP1	Down	hsa-miR-21	Up	2	0	1	0	0	0	0	1
204364_s_at	ENSG00000068615	REEP1	Down	hsa-miR-221	Up	1	0	0	1	0	0	0	0
204455_at	ENSG00000151914	DST	Up	hsa-miR-106a	Down	1	0	1	0	0	0	0	0
204462_s_at	ENSG00000147100	SLC16A2	Up	hsa-miR-93	Down	1	0	1	0	0	0	0	0
204469_at	ENSG00000106278	PTPRZ1	Down	hsa-miR-222	Up	1	0	0	0	0	0	0	1
204489_s_at	ENSG00000026508	CD44	Up	hsa-miR-106a	Down	1	0	1	0	0	0	0	0
204489_s_at	ENSG00000026508	CD44	Up	hsa-miR-93	Down	1	0	1	0	0	0	0	0
204490_s_at	ENSG00000026508	CD44	Up	hsa-miR-106a	Down	1	0	1	0	0	0	0	0
204490_s_at	ENSG00000026508	CD44	Up	hsa-miR-93	Down	1	0	1	0	0	0	0	0
204519_s_at	ENSG00000102934	PLLP	Down	hsa-miR-21	Up	2	1	0	0	0	0	0	1
204591_at	ENSG00000134121	CHL1	Down	hsa-miR-21	Up	3	0	1	0	0	1	1	0
204595_s_at	ENSG00000159167	STC1	Up	hsa-miR-93	Down	3	0	1	0	1	1	0	0
204595_s_at	ENSG00000159167	STC1	Up	hsa-miR-106a	Down	2	0	1	0	0	1	0	0
204596_s_at	ENSG00000159167	STC1	Up	hsa-miR-93	Down	3	0	1	0	1	1	0	0
204596_s_at	ENSG00000159167	STC1	Up	hsa-miR-106a	Down	2	0	1	0	0	1	0	0
204597_x_at	ENSG00000159167	STC1	Up	hsa-miR-93	Down	3	0	1	0	1	1	0	0
204597_x_at	ENSG00000159167	STC1	Up	hsa-miR-106a	Down	2	0	1	0	0	1	0	0
204600_at	ENSG00000182580	EPHB3	Down	hsa-miR-29a	Up	3	0	0	1	0	1	1	0
204600_at	ENSG00000182580	EPHB3	Down	hsa-miR-29b	Up	2	0	0	1	0	1	0	0
204602_at	ENSG00000107984	DKK1	Up	hsa-miR-106a	Down	1	0	1	0	0	0	0	0
204612_at	ENSG00000171033	PKIA	Down	hsa-miR-221	Up	1	0	0	0	0	0	0	1
204656_at	ENSG00000107338	SHB	Up	hsa-miR-106a	Down	1	0	1	0	0	0	0	0
204656_at	ENSG00000107338	SHB	Up	hsa-miR-93	Down	1	0	1	0	0	0	0	0
204657_s_at	ENSG00000107338	SHB	Up	hsa-miR-106a	Down	1	0	1	0	0	0	0	0
204657_s_at	ENSG00000107338	SHB	Up	hsa-miR-93	Down	1	0	1	0	0	0	0	0
204753_s_at	ENSG00000108924	HLF	Up	hsa-miR-93	Down	4	0	1	1	1	1	0	0
204753_s_at	ENSG00000108924	HLF	Up	hsa-miR-106a	Down	2	0	1	0	0	1	0	0
204755_x_at	ENSG00000108924	HLF	Up	hsa-miR-93	Down	4	0	1	1	1	1	0	0
204755_x_at	ENSG00000108924	HLF	Up	hsa-miR-106a	Down	2	0	1	0	0	1	0	0
204790_at	ENSG00000101665	SMAD7	Up	hsa-miR-93	Down	4	0	1	1	1	1	0	0
204790_at	ENSG00000101665	SMAD7	Up	hsa-miR-106a	Down	2	0	1	0	0	1	0	0
204836_at	ENSG00000178445	GLDC	Down	hsa-miR-21	Up	1	0	1	0	0	0	0	0
204836_at	ENSG00000178445	GLDC	Down	hsa-miR-221	Up	1	1	0	0	0	0	0	0
204850_s_at	ENSG00000077279	DCX	Down	hsa-miR-29a	Up	5	0	0	1	1	1	1	1
204850_s_at	ENSG00000077279	DCX	Down	hsa-miR-29b	Up	3	0	0	1	1	1	0	0
204850_s_at	ENSG00000077279	DCX	Down	hsa-miR-21	Up	1	0	1	0	0	0	0	0
204850_s_at	ENSG00000077279	DCX	Down	hsa-miR-222	Up	1	0	0	0	0	0	1	0
204851_s_at	ENSG00000077279	DCX	Down	hsa-miR-29a	Up	5	0	0	1	1	1	1	1
204851_s_at	ENSG00000077279	DCX	Down	hsa-miR-29b	Up	3	0	0	1	1	1	0	0
204851_s_at	ENSG00000077279	DCX	Down	hsa-miR-21	Up	1	0	1	0	0	0	0	0
204851_s_at	ENSG00000077279	DCX	Down	hsa-miR-222	Up	1	0	0	0	0	0	1	0
204913_s_at	ENSG00000176887	SOX11	Down	hsa-miR-221	Up	2	0	0	0	0	0	1	1
204913_s_at	ENSG00000176887	SOX11	Down	hsa-miR-21	Up	1	0	1	0	0	0	0	0
204914_s_at	ENSG00000176887	SOX11	Down	hsa-miR-221	Up	2	0	0	0	0	0	1	1
204914_s_at	ENSG00000176887	SOX11	Down	hsa-miR-21	Up	1	0	1	0	0	0	0	0
204915_s_at	ENSG00000176887	SOX11	Down	hsa-miR-221	Up	2	0	0	0	0	0	1	1
204915_s_at	ENSG00000176887	SOX11	Down	hsa-miR-21	Up	1	0	1	0	0	0	0	0
204967_at	ENSG00000146950	SHROOM2	Down	hsa-miR-29b	Up	4	0	0	1	1	0	1	1
204967_at	ENSG00000146950	SHROOM2	Down	hsa-miR-29a	Up	2	0	0	1	1	0	0	0
204967_at	ENSG00000146950	SHROOM2	Down	hsa-miR-222	Up	1	0	0	0	0	0	0	1
205005_s_at	ENSG00000152465	NMT2	Up	hsa-miR-106a	Down	1	0	1	0	0	0	0	0
205005_s_at	ENSG00000152465	NMT2	Up	hsa-miR-93	Down	1	1	0	0	0	0	0	0
205006_s_at	ENSG00000152465	NMT2	Up	hsa-miR-106a	Down	1	0	1	0	0	0	0	0
205006_s_at	ENSG00000152465	NMT2	Up	hsa-miR-93	Down	1	1	0	0	0	0	0	0
205011_at	ENSG00000110002	LOH11CR2A	Down	hsa-miR-29b	Up	1	1	0	0	0	0	0	0
205051_s_at	ENSG00000157404	KIT	Up	hsa-miR-93	Down	1	0	1	0	0	0	0	0
205121_at	ENSG00000163069	SGCB	Down	hsa-miR-21	Up	1	0	1	0	0	0	0	0
205121_at	ENSG00000163069	SGCB	Down	hsa-miR-29a	Up	1	0	0	0	0	0	1	0
205165_at	ENSG00000008300	CELSR3	Down	hsa-miR-29a	Up	1	1	0	0	0	0	0	0
205165_at	ENSG00000008300	CELSR3	Down	hsa-miR-29b	Up	1	1	0	0	0	0	0	0
205192_at	ENSG00000006062	MAP3K14	Up	hsa-miR-106a	Down	2	0	1	0	0	1	0	0
205192_at	ENSG00000006062	MAP3K14	Up	hsa-miR-93	Down	2	0	1	0	0	1	0	0
205227_at	ENSG00000196083	IL1RAP	Down	hsa-miR-29a	Up	2	0	0	0	0	1	1	0
205227_at	ENSG00000196083	IL1RAP	Down	hsa-miR-21	Up	1	0	1	0	0	0	0	0
205227_at	ENSG00000196083	IL1RAP	Down	hsa-miR-29b	Up	1	0	0	0	0	1	0	0
205266_at	ENSG00000128342	LIF	Up	hsa-miR-106a	Down	1	0	0	0	0	1	0	0
205266_at	ENSG00000128342	LIF	Up	hsa-miR-93	Down	1	0	0	0	0	1	0	0
205358_at	ENSG00000120251	GRIA2	Down	hsa-miR-221	Up	1	0	0	0	0	0	0	1
205358_at	ENSG00000120251	GRIA2	Down	hsa-miR-222	Up	1	1	0	0	0	0	0	0
205381_at	ENSG00000128606	LRRC17	Down	hsa-miR-29a	Up	1	1	0	0	0	0	0	0
205381_at	ENSG00000128606	LRRC17	Down	hsa-miR-29b	Up	1	1	0	0	0	0	0	0
205425_at	ENSG00000127946	HIP1	Down	hsa-miR-29a	Up	1	0	0	0	0	0	1	0
205426_s_at	ENSG00000127946	HIP1	Down	hsa-miR-29a	Up	1	0	0	0	0	0	1	0
205433_at	ENSG00000114200	BCHE	Down	hsa-miR-222	Up	3	1	0	0	0	1	0	1
205433_at	ENSG00000114200	BCHE	Down	hsa-miR-221	Up	2	1	0	0	0	1	0	0
205442_at	ENSG00000198948	MFAP3L	Down	hsa-miR-21	Up	1	0	0	0	0	0	0	1
205463_s_at	ENSG00000197461	PDGFA	Down	hsa-miR-221	Up	2	1	0	0	0	0	1	0
205463_s_at	ENSG00000197461	PDGFA	Down	hsa-miR-29a	Up	1	1	0	0	0	0	0	0
205525_at	ENSG00000122786	CALD1	Up	hsa-miR-93	Down	3	0	1	0	1	1	0	0
205525_at	ENSG00000122786	CALD1	Up	hsa-miR-106a	Down	2	0	1	0	0	1	0	0
205532_s_at	ENSG00000113361	CDH6	Up	hsa-miR-93	Down	1	0	1	0	0	0	0	0
205533_s_at	ENSG00000113361	CDH6	Up	hsa-miR-93	Down	1	0	1	0	0	0	0	0
205590_at	ENSG00000172575	RASGRP1	Down	hsa-miR-21	Up	1	0	0	0	0	1	0	0
205591_at	ENSG00000130558	OLFM1	Down	hsa-miR-29a	Up	1	1	0	0	0	0	0	0
205591_at	ENSG00000130558	OLFM1	Down	hsa-miR-29b	Up	1	1	0	0	0	0	0	0
205640_at	ENSG00000006534	ALDH3B1	Up	hsa-miR-93	Down	2	1	1	0	0	0	0	0
205640_at	ENSG00000006534	ALDH3B1	Up	hsa-miR-106a	Down	1	0	1	0	0	0	0	0
205673_s_at	ENSG00000102048	ASB9	Up	hsa-miR-106a	Down	1	1	0	0	0	0	0	0
205673_s_at	ENSG00000102048	ASB9	Up	hsa-miR-93	Down	1	1	0	0	0	0	0	0
205728_at	ENSG00000009694	ODZ1	Down	hsa-miR-21	Up	2	0	1	0	0	0	0	1
205743_at	ENSG00000144681	STAC	Up	hsa-miR-106a	Down	1	0	1	0	0	0	0	0
205743_at	ENSG00000144681	STAC	Up	hsa-miR-93	Down	1	0	1	0	0	0	0	0
205794_s_at	ENSG00000139910	NOVA1	Down	hsa-miR-222	Up	2	0	0	0	0	1	1	0
205794_s_at	ENSG00000139910	NOVA1	Down	hsa-miR-21	Up	1	0	1	0	0	0	0	0
205794_s_at	ENSG00000139910	NOVA1	Down	hsa-miR-221	Up	1	0	0	0	0	1	0	0
205795_at	ENSG00000021645	NRXN3	Down	hsa-miR-29a	Up	1	1	0	0	0	0	0	0
205795_at	ENSG00000021645	NRXN3	Down	hsa-miR-29b	Up	1	1	0	0	0	0	0	0
205822_s_at	ENSG00000112972	HMGCS1	Down	hsa-miR-29a	Up	3	0	0	1	0	1	1	0
205822_s_at	ENSG00000112972	HMGCS1	Down	hsa-miR-29b	Up	2	0	0	1	0	1	0	0
205830_at	ENSG00000153132	CLGN	Down	hsa-miR-221	Up	1	0	0	0	0	0	0	1
205884_at	ENSG00000115232	ITGA4	Up	hsa-miR-106a	Down	1	0	0	0	0	1	0	0
205884_at	ENSG00000115232	ITGA4	Up	hsa-miR-93	Down	1	0	0	0	0	1	0	0
205885_s_at	ENSG00000115232	ITGA4	Up	hsa-miR-106a	Down	1	0	0	0	0	1	0	0
205885_s_at	ENSG00000115232	ITGA4	Up	hsa-miR-93	Down	1	0	0	0	0	1	0	0
205891_at	ENSG00000170425	ADORA2B	Up	hsa-miR-106a	Down	1	1	0	0	0	0	0	0
205891_at	ENSG00000170425	ADORA2B	Up	hsa-miR-93	Down	1	1	0	0	0	0	0	0
205904_at	ENSG00000204520	MICA	Up	hsa-miR-106a	Down	1	1	0	0	0	0	0	0
205904_at	ENSG00000204520	MICA	Up	hsa-miR-93	Down	1	1	0	0	0	0	0	0
205931_s_at	ENSG00000146592	CREB5	Down	hsa-miR-29a	Up	3	0	0	1	0	1	1	0
205931_s_at	ENSG00000146592	CREB5	Down	hsa-miR-21	Up	2	0	1	0	0	0	0	1
205931_s_at	ENSG00000146592	CREB5	Down	hsa-miR-29b	Up	2	0	0	1	0	1	0	0
205935_at	ENSG00000103241	FOXF1	Up	hsa-miR-93	Down	2	0	1	0	0	1	0	0
205935_at	ENSG00000103241	FOXF1	Up	hsa-miR-106a	Down	1	0	0	0	0	1	0	0
205938_at	ENSG00000175175	PPM1E	Down	hsa-miR-29a	Up	4	0	0	1	1	1	1	0
205938_at	ENSG00000175175	PPM1E	Down	hsa-miR-29b	Up	3	0	0	1	1	1	0	0
205938_at	ENSG00000175175	PPM1E	Down	hsa-miR-221	Up	1	0	0	0	0	0	0	1
206028_s_at	ENSG00000153208	MERTK	Down	hsa-miR-21	Up	1	1	0	0	0	0	0	0
206051_at	ENSG00000162374	ELAVL4	Down	hsa-miR-21	Up	1	1	0	0	0	0	0	0
206059_at	ENSG00000167232	ZNF91	Down	hsa-miR-222	Up	1	0	0	0	0	0	0	1
206115_at	ENSG00000179388	EGR3	Down	hsa-miR-21	Up	1	0	0	0	0	0	1	0
206157_at	ENSG00000163661	PTX3	Down	hsa-miR-21	Up	2	1	1	0	0	0	0	0
206157_at	ENSG00000163661	PTX3	Down	hsa-miR-29a	Up	2	1	0	0	0	0	1	0
206157_at	ENSG00000163661	PTX3	Down	hsa-miR-29b	Up	1	1	0	0	0	0	0	0
206300_s_at	ENSG00000087494	PTHLH	Up	hsa-miR-106a	Down	2	0	1	0	0	1	0	0
206300_s_at	ENSG00000087494	PTHLH	Up	hsa-miR-93	Down	2	0	1	0	0	1	0	0
206330_s_at	ENSG00000148082	SHC3	Down	hsa-miR-21	Up	1	1	0	0	0	0	0	0
206411_s_at	ENSG00000143322	ABL2	Up	hsa-miR-106a	Down	1	0	0	0	0	1	0	0
206411_s_at	ENSG00000143322	ABL2	Up	hsa-miR-93	Down	1	0	0	0	0	1	0	0
206502_s_at	ENSG00000173404	INSM1	Down	hsa-miR-222	Up	2	0	0	0	0	1	0	1
206502_s_at	ENSG00000173404	INSM1	Down	hsa-miR-221	Up	1	0	0	0	0	1	0	0
206655_s_at	ENSG00000203618	GP1BB	Down	hsa-miR-29a	Up	1	0	0	0	0	0	0	1
206701_x_at	ENSG00000136160	EDNRB	Down	hsa-miR-21	Up	1	0	1	0	0	0	0	0
206701_x_at	ENSG00000136160	EDNRB	Down	hsa-miR-29a	Up	1	0	0	0	0	0	0	1
206730_at	ENSG00000125675	GRIA3	Down	hsa-miR-29a	Up	3	1	0	0	0	1	0	1
206730_at	ENSG00000125675	GRIA3	Down	hsa-miR-29b	Up	2	1	0	0	0	1	0	0
206730_at	ENSG00000125675	GRIA3	Down	hsa-miR-21	Up	1	0	0	0	0	0	0	1
206730_at	ENSG00000125675	GRIA3	Down	hsa-miR-221	Up	1	0	0	0	0	0	0	1
206847_s_at	ENSG00000122592	HOXA7	Down	hsa-miR-222	Up	1	0	0	0	0	0	1	0
207030_s_at	ENSG00000175183	CSRP2	Down	hsa-miR-21	Up	1	1	0	0	0	0	0	0
207069_s_at	ENSG00000137834	SMAD6	Up	hsa-miR-93	Down	4	0	1	1	1	1	0	0
207069_s_at	ENSG00000137834	SMAD6	Up	hsa-miR-106a	Down	2	0	1	0	0	1	0	0
207084_at	ENSG00000184486	POU3F2	Down	hsa-miR-221	Up	1	0	0	1	0	0	0	0
207084_at	ENSG00000184486	POU3F2	Down	hsa-miR-222	Up	1	0	0	1	0	0	0	0
207112_s_at	ENSG00000109458	GAB1	Down	hsa-miR-29a	Up	4	1	0	1	0	1	0	1
207112_s_at	ENSG00000109458	GAB1	Down	hsa-miR-29b	Up	3	1	0	1	0	1	0	0
207112_s_at	ENSG00000109458	GAB1	Down	hsa-miR-21	Up	1	0	0	0	0	0	0	1
207242_s_at	ENSG00000171189	GRIK1	Down	hsa-miR-29b	Up	1	1	0	0	0	0	0	0
207336_at	ENSG00000134532	SOX5	Down	hsa-miR-21	Up	5	0	1	1	1	1	1	0
207361_at	ENSG00000105856	HBP1	Down	hsa-miR-29b	Up	5	1	0	1	0	1	1	1
207361_at	ENSG00000105856	HBP1	Down	hsa-miR-29a	Up	3	1	0	1	0	1	0	0
207361_at	ENSG00000105856	HBP1	Down	hsa-miR-21	Up	2	0	0	1	1	0	0	0
207390_s_at	ENSG00000183963	SMTN	Up	hsa-miR-93	Down	1	1	0	0	0	0	0	0
207437_at	ENSG00000139910	NOVA1	Down	hsa-miR-222	Up	2	0	0	0	0	1	1	0
207437_at	ENSG00000139910	NOVA1	Down	hsa-miR-21	Up	1	0	1	0	0	0	0	0
207437_at	ENSG00000139910	NOVA1	Down	hsa-miR-221	Up	1	0	0	0	0	1	0	0
207704_s_at	ENSG00000007237	GAS7	Down	hsa-miR-29a	Up	1	0	0	1	0	0	0	0
207704_s_at	ENSG00000007237	GAS7	Down	hsa-miR-29b	Up	1	0	0	1	0	0	0	0
207996_s_at	ENSG00000168675	C18orf1	Down	hsa-miR-29a	Up	2	0	0	0	0	1	1	0
207996_s_at	ENSG00000168675	C18orf1	Down	hsa-miR-222	Up	1	0	0	0	0	0	0	1
207996_s_at	ENSG00000168675	C18orf1	Down	hsa-miR-29b	Up	1	0	0	0	0	1	0	0
208032_s_at	ENSG00000125675	GRIA3	Down	hsa-miR-29a	Up	3	1	0	0	0	1	0	1
208032_s_at	ENSG00000125675	GRIA3	Down	hsa-miR-29b	Up	2	1	0	0	0	1	0	0
208032_s_at	ENSG00000125675	GRIA3	Down	hsa-miR-21	Up	1	0	0	0	0	0	0	1
208032_s_at	ENSG00000125675	GRIA3	Down	hsa-miR-221	Up	1	0	0	0	0	0	0	1
208070_s_at	ENSG00000009413	REV3L	Down	hsa-miR-29a	Up	5	1	0	1	1	1	1	0
208070_s_at	ENSG00000009413	REV3L	Down	hsa-miR-29b	Up	4	1	0	1	1	1	0	0
208070_s_at	ENSG00000009413	REV3L	Down	hsa-miR-222	Up	1	0	0	0	0	0	0	1
208078_s_at	ENSG00000142178	ZEB1	Up	hsa-miR-93	Down	3	0	0	1	1	1	0	0
208078_s_at	ENSG00000142178	ZEB1	Up	hsa-miR-106a	Down	1	0	0	0	0	1	0	0
208167_s_at	ENSG00000156103	MMP16	Down	hsa-miR-21	Up	1	0	1	0	0	0	0	0
208372_s_at	ENSG00000106683	LIMK1	Up	hsa-miR-93	Down	3	0	1	1	0	1	0	0
208372_s_at	ENSG00000106683	LIMK1	Up	hsa-miR-106a	Down	2	0	1	0	0	1	0	0
208430_s_at	ENSG00000134769	DTNA	Down	hsa-miR-222	Up	1	0	0	0	0	0	0	1
208608_s_at	ENSG00000172164	SNTB1	Down	hsa-miR-21	Up	2	1	1	0	0	0	0	0
208608_s_at	ENSG00000172164	SNTB1	Down	hsa-miR-221	Up	2	1	0	0	0	0	0	1
208608_s_at	ENSG00000172164	SNTB1	Down	hsa-miR-222	Up	1	1	0	0	0	0	0	0
208711_s_at	ENSG00000110092	CCND1	Up	hsa-miR-93	Down	3	0	0	1	1	1	0	0
208711_s_at	ENSG00000110092	CCND1	Up	hsa-miR-106a	Down	1	0	0	0	0	1	0	0
208712_at	ENSG00000110092	CCND1	Up	hsa-miR-93	Down	3	0	0	1	1	1	0	0
208712_at	ENSG00000110092	CCND1	Up	hsa-miR-106a	Down	1	0	0	0	0	1	0	0
208789_at	ENSG00000177469	PTRF	Up	hsa-miR-93	Down	1	1	0	0	0	0	0	0
208790_s_at	ENSG00000177469	PTRF	Up	hsa-miR-93	Down	1	1	0	0	0	0	0	0
208944_at	ENSG00000163513	TGFBR2	Up	hsa-miR-106a	Down	2	0	1	0	0	1	0	0
208944_at	ENSG00000163513	TGFBR2	Up	hsa-miR-93	Down	2	0	1	0	0	1	0	0
208958_at	ENSG00000023318	TXNDC4	Down	hsa-miR-29b	Up	4	0	0	1	0	1	1	1
208958_at	ENSG00000023318	TXNDC4	Down	hsa-miR-29a	Up	2	0	0	1	0	1	0	0
208958_at	ENSG00000023318	TXNDC4	Down	hsa-miR-21	Up	1	0	0	0	0	0	0	1
208990_s_at	ENSG00000096746	HNRPH3	Down	hsa-miR-221	Up	1	0	0	0	0	0	0	1
208990_s_at	ENSG00000096746	HNRPH3	Down	hsa-miR-222	Up	1	1	0	0	0	0	0	0
209112_at	ENSG00000111276	CDKN1B	Down	hsa-miR-222	Up	5	1	0	1	1	1	1	0
209112_at	ENSG00000111276	CDKN1B	Down	hsa-miR-221	Up	3	0	0	1	1	1	0	0
209197_at	ENSG00000132718	SYT11	Down	hsa-miR-29a	Up	1	0	0	0	0	0	0	1
209204_at	ENSG00000143013	LMO4	Down	hsa-miR-222	Up	1	1	0	0	0	0	0	0
209205_s_at	ENSG00000143013	LMO4	Down	hsa-miR-222	Up	1	1	0	0	0	0	0	0
209234_at	ENSG00000054523	KIF1B	Down	hsa-miR-221	Up	1	0	0	0	0	0	0	1
209283_at	ENSG00000109846	CRYAB	Up	hsa-miR-93	Down	2	1	1	0	0	0	0	0
209313_at	ENSG00000198522	XAB1	Up	hsa-miR-106a	Down	1	0	1	0	0	0	0	0
209324_s_at	ENSG00000143333	RGS16	Down	hsa-miR-29a	Up	1	0	0	0	0	0	0	1
209325_s_at	ENSG00000143333	RGS16	Down	hsa-miR-29a	Up	1	0	0	0	0	0	0	1
209340_at	ENSG00000117143	UAP1	Up	hsa-miR-106a	Down	2	1	1	0	0	0	0	0
209459_s_at	ENSG00000183044	ABAT	Down	hsa-miR-21	Up	2	0	1	0	0	0	0	1
209459_s_at	ENSG00000183044	ABAT	Down	hsa-miR-221	Up	1	0	0	0	0	0	0	1
209460_at	ENSG00000183044	ABAT	Down	hsa-miR-21	Up	2	0	1	0	0	0	0	1
209460_at	ENSG00000183044	ABAT	Down	hsa-miR-221	Up	1	0	0	0	0	0	0	1
209469_at	ENSG00000150625	GPM6A	Down	hsa-miR-222	Up	3	0	0	0	0	1	1	1
209469_at	ENSG00000150625	GPM6A	Down	hsa-miR-221	Up	1	0	0	0	0	1	0	0
209470_s_at	ENSG00000150625	GPM6A	Down	hsa-miR-222	Up	3	0	0	0	0	1	1	1
209470_s_at	ENSG00000150625	GPM6A	Down	hsa-miR-221	Up	1	0	0	0	0	1	0	0
209505_at	ENSG00000175745	NR2F1	Up	hsa-miR-106a	Down	1	0	1	0	0	0	0	0
209506_s_at	ENSG00000175745	NR2F1	Up	hsa-miR-106a	Down	1	0	1	0	0	0	0	0
209514_s_at	ENSG00000069974	RAB27A	Up	hsa-miR-93	Down	1	1	0	0	0	0	0	0
209610_s_at	ENSG00000115902	SLC1A4	Down	hsa-miR-21	Up	1	0	0	0	0	0	0	1
209684_at	ENSG00000132669	RIN2	Up	hsa-miR-93	Down	1	0	1	0	0	0	0	0
209706_at	ENSG00000167034	NKX3-1	Up	hsa-miR-106a	Down	1	0	1	0	0	0	0	0
209706_at	ENSG00000167034	NKX3-1	Up	hsa-miR-93	Down	1	0	1	0	0	0	0	0
209757_s_at	ENSG00000134323	MYCN	Down	hsa-miR-29a	Up	5	1	0	1	1	1	1	0
209757_s_at	ENSG00000134323	MYCN	Down	hsa-miR-29b	Up	4	1	0	1	1	1	0	0
209790_s_at	ENSG00000138794	CASP6	Up	hsa-miR-106a	Down	1	1	0	0	0	0	0	0
209790_s_at	ENSG00000138794	CASP6	Up	hsa-miR-93	Down	1	1	0	0	0	0	0	0
209835_x_at	ENSG00000026508	CD44	Up	hsa-miR-106a	Down	1	0	1	0	0	0	0	0
209835_x_at	ENSG00000026508	CD44	Up	hsa-miR-93	Down	1	0	1	0	0	0	0	0
209859_at	ENSG00000100505	TRIM9	Down	hsa-miR-29a	Up	3	0	0	1	1	0	1	0
209859_at	ENSG00000100505	TRIM9	Down	hsa-miR-29b	Up	2	0	0	1	1	0	0	0
209859_at	ENSG00000100505	TRIM9	Down	hsa-miR-21	Up	1	0	0	0	0	1	0	0
209859_at	ENSG00000100505	TRIM9	Down	hsa-miR-221	Up	1	0	0	0	0	0	0	1
209883_at	ENSG00000198756	GLT25D2	Down	hsa-miR-29a	Up	1	0	0	0	0	0	0	1
209909_s_at	ENSG00000092969	TGFB2	Up	hsa-miR-106a	Down	1	0	1	0	0	0	0	0
209909_s_at	ENSG00000092969	TGFB2	Up	hsa-miR-93	Down	1	0	1	0	0	0	0	0
209956_s_at	ENSG00000058404	CAMK2B	Down	hsa-miR-29a	Up	1	1	0	0	0	0	0	0
209956_s_at	ENSG00000058404	CAMK2B	Down	hsa-miR-29b	Up	1	1	0	0	0	0	0	0
209987_s_at	ENSG00000139352	ASCL1	Down	hsa-miR-21	Up	1	0	0	0	0	0	0	1
209988_s_at	ENSG00000139352	ASCL1	Down	hsa-miR-21	Up	1	0	0	0	0	0	0	1
210002_at	ENSG00000141448	GATA6	Up	hsa-miR-93	Down	1	0	1	0	0	0	0	0
210015_s_at	ENSG00000078018	MAP2	Down	hsa-miR-21	Up	2	1	1	0	0	0	0	0
210073_at	ENSG00000111728	ST8SIA1	Down	hsa-miR-222	Up	2	0	0	0	0	0	1	1
210073_at	ENSG00000111728	ST8SIA1	Down	hsa-miR-29b	Up	1	0	0	0	0	0	0	1
210087_s_at	ENSG00000197965	MPZL1	Up	hsa-miR-106a	Down	1	0	1	0	0	0	0	0
210090_at	ENSG00000198576	ARC	Down	hsa-miR-29b	Up	1	0	0	0	0	0	0	1
210180_s_at	ENSG00000136527	SFRS10	Down	hsa-miR-29a	Up	2	0	0	0	0	1	0	1
210180_s_at	ENSG00000136527	SFRS10	Down	hsa-miR-29b	Up	2	1	0	0	0	1	0	0
210223_s_at	ENSG00000153029	MR1	Up	hsa-miR-106a	Down	1	1	0	0	0	0	0	0
210223_s_at	ENSG00000153029	MR1	Up	hsa-miR-93	Down	1	1	0	0	0	0	0	0
210286_s_at	ENSG00000033867	SLC4A7	Up	hsa-miR-106a	Down	2	0	1	0	0	1	0	0
210286_s_at	ENSG00000033867	SLC4A7	Up	hsa-miR-93	Down	2	0	1	0	0	1	0	0
210365_at	ENSG00000159216	RUNX1	Up	hsa-miR-93	Down	4	0	1	1	1	1	0	0
210365_at	ENSG00000159216	RUNX1	Up	hsa-miR-106a	Down	2	0	1	0	0	1	0	0
210404_x_at	ENSG00000058404	CAMK2B	Down	hsa-miR-29a	Up	1	1	0	0	0	0	0	0
210404_x_at	ENSG00000058404	CAMK2B	Down	hsa-miR-29b	Up	1	1	0	0	0	0	0	0
210511_s_at	ENSG00000122641	INHBA	Up	hsa-miR-106a	Down	2	0	1	0	0	1	0	0
210511_s_at	ENSG00000122641	INHBA	Up	hsa-miR-93	Down	2	0	1	0	0	1	0	0
210612_s_at	ENSG00000078269	SYNJ2	Up	hsa-miR-93	Down	1	0	1	0	0	0	0	0
210655_s_at	ENSG00000118689	FOXO3	Down	hsa-miR-29b	Up	2	0	0	0	0	1	1	0
210655_s_at	ENSG00000118689	FOXO3	Down	hsa-miR-222	Up	1	0	0	0	0	0	1	0
210655_s_at	ENSG00000118689	FOXO3	Down	hsa-miR-29a	Up	1	0	0	0	0	1	0	0
210674_s_at	ENSG00000081842	PCDHA12	Down	hsa-miR-221	Up	4	0	0	1	1	1	1	0
210674_s_at	ENSG00000081842	PCDHA12	Down	hsa-miR-222	Up	3	0	0	1	1	1	0	0
210674_s_at	ENSG00000081842	PCDHA12	Down	hsa-miR-29a	Up	3	0	0	1	0	1	1	0
210674_s_at	ENSG00000081842	PCDHA12	Down	hsa-miR-29b	Up	3	1	0	1	0	1	0	0
210674_s_at	ENSG00000204969	PCDHA12	Down	hsa-miR-21	Up	1	1	0	0	0	0	0	0
210674_s_at	ENSG00000204967	PCDHA12	Down	hsa-miR-222	Up	1	1	0	0	0	0	0	0
210845_s_at	ENSG00000011422	PLAUR	Up	hsa-miR-106a	Down	1	1	0	0	0	0	0	0
210845_s_at	ENSG00000011422	PLAUR	Up	hsa-miR-93	Down	1	1	0	0	0	0	0	0
210916_s_at	ENSG00000026508	CD44	Up	hsa-miR-106a	Down	1	0	1	0	0	0	0	0
210916_s_at	ENSG00000026508	CD44	Up	hsa-miR-93	Down	1	0	1	0	0	0	0	0
210942_s_at	ENSG00000064225	ST3GAL6	Down	hsa-miR-21	Up	1	0	0	0	0	1	0	0
210944_s_at	ENSG00000092529	CAPN3	Down	hsa-miR-21	Up	1	0	1	0	0	0	0	0
210951_x_at	ENSG00000069974	RAB27A	Up	hsa-miR-93	Down	1	1	0	0	0	0	0	0
211067_s_at	ENSG00000007237	GAS7	Down	hsa-miR-29a	Up	1	0	0	1	0	0	0	0
211067_s_at	ENSG00000007237	GAS7	Down	hsa-miR-29b	Up	1	0	0	1	0	0	0	0
211302_s_at	ENSG00000184588	PDE4B	Down	hsa-miR-21	Up	2	1	1	0	0	0	0	0
211302_s_at	ENSG00000184588	PDE4B	Down	hsa-miR-222	Up	1	0	0	0	0	0	0	1
211352_s_at	ENSG00000124151	NCOA3	Down	hsa-miR-29a	Up	2	0	0	1	0	0	1	0
211352_s_at	ENSG00000124151	NCOA3	Down	hsa-miR-29b	Up	1	0	0	1	0	0	0	0
211391_s_at	ENSG00000100105	PATZ1	Down	hsa-miR-221	Up	1	0	0	1	0	0	0	0
211391_s_at	ENSG00000100105	PATZ1	Down	hsa-miR-222	Up	1	0	0	1	0	0	0	0
211391_s_at	ENSG00000100105	PATZ1	Down	hsa-miR-29a	Up	1	0	0	0	0	0	0	1
211466_at	ENSG00000147862	NFIB	Down	hsa-miR-21	Up	7	1	1	1	1	1	1	1
211466_at	ENSG00000147862	NFIB	Down	hsa-miR-29b	Up	2	0	0	0	0	1	1	0
211466_at	ENSG00000147862	NFIB	Down	hsa-miR-29a	Up	1	0	0	0	0	1	0	0
211483_x_at	ENSG00000058404	CAMK2B	Down	hsa-miR-29a	Up	1	1	0	0	0	0	0	0
211483_x_at	ENSG00000058404	CAMK2B	Down	hsa-miR-29b	Up	1	1	0	0	0	0	0	0
211494_s_at	ENSG00000080493	SLC4A4	Down	hsa-miR-222	Up	3	0	0	1	0	0	1	1
211494_s_at	ENSG00000080493	SLC4A4	Down	hsa-miR-221	Up	1	0	0	1	0	0	0	0
211506_s_at	ENSG00000169429	IL8	Up	hsa-miR-93	Down	2	0	0	1	0	1	0	0
211506_s_at	ENSG00000169429	IL8	Up	hsa-miR-106a	Down	1	0	0	0	0	1	0	0
211599_x_at	ENSG00000105976	MET	Up	hsa-miR-106a	Down	1	0	1	0	0	0	0	0
211675_s_at	ENSG00000135272	MDFIC	Up	hsa-miR-93	Down	1	0	1	0	0	0	0	0
211685_s_at	ENSG00000104490	NCALD	Down	hsa-miR-29b	Up	1	0	0	0	0	0	0	1
211756_at	ENSG00000087494	PTHLH	Up	hsa-miR-106a	Down	2	0	1	0	0	1	0	0
211756_at	ENSG00000087494	PTHLH	Up	hsa-miR-93	Down	2	0	1	0	0	1	0	0
211899_s_at	ENSG00000076604	TRAF4	Down	hsa-miR-29a	Up	4	1	0	1	0	1	1	0
211899_s_at	ENSG00000076604	TRAF4	Down	hsa-miR-29b	Up	3	1	0	1	0	1	0	0
211924_s_at	ENSG00000011422	PLAUR	Up	hsa-miR-106a	Down	1	1	0	0	0	0	0	0
211924_s_at	ENSG00000011422	PLAUR	Up	hsa-miR-93	Down	1	1	0	0	0	0	0	0
211926_s_at	ENSG00000100345	MYH9	Up	hsa-miR-93	Down	1	0	1	0	0	0	0	0
211985_s_at	ENSG00000198668	CALM1	Down	hsa-miR-222	Up	1	0	0	0	0	0	0	1
211985_s_at	ENSG00000198668	CALM1	Down	hsa-miR-29b	Up	1	1	0	0	0	0	0	0
211986_at	ENSG00000124942	AHNAK	Up	hsa-miR-106a	Down	2	0	1	0	0	1	0	0
211986_at	ENSG00000124942	AHNAK	Up	hsa-miR-93	Down	2	0	1	0	0	1	0	0
211998_at	ENSG00000132475	H3F3B	Down	hsa-miR-21	Up	1	0	0	0	0	0	0	1
212014_x_at	ENSG00000026508	CD44	Up	hsa-miR-106a	Down	1	0	1	0	0	0	0	0
212014_x_at	ENSG00000026508	CD44	Up	hsa-miR-93	Down	1	0	1	0	0	0	0	0
212063_at	ENSG00000026508	CD44	Up	hsa-miR-106a	Down	1	0	1	0	0	0	0	0
212063_at	ENSG00000026508	CD44	Up	hsa-miR-93	Down	1	0	1	0	0	0	0	0
212097_at	ENSG00000105974	CAV1	Up	hsa-miR-106a	Down	1	0	1	0	0	0	0	0
212097_at	ENSG00000105974	CAV1	Up	hsa-miR-93	Down	1	0	1	0	0	0	0	0
212099_at	ENSG00000143878	RHOB	Down	hsa-miR-21	Up	4	0	1	1	0	1	1	0
212154_at	ENSG00000169439	SDC2	Up	hsa-miR-106a	Down	2	0	1	0	0	1	0	0
212154_at	ENSG00000169439	SDC2	Up	hsa-miR-93	Down	2	0	1	0	0	1	0	0
212157_at	ENSG00000169439	SDC2	Up	hsa-miR-106a	Down	2	0	1	0	0	1	0	0
212157_at	ENSG00000169439	SDC2	Up	hsa-miR-93	Down	2	0	1	0	0	1	0	0
212225_at	ENSG00000173812	EIF1	Down	hsa-miR-221	Up	2	1	0	0	0	0	0	1
212225_at	ENSG00000173812	EIF1	Down	hsa-miR-222	Up	1	1	0	0	0	0	0	0
212307_s_at	ENSG00000147162	OGT	Down	hsa-miR-21	Up	1	0	0	0	0	0	0	1
212321_at	ENSG00000166224	SGPL1	Down	hsa-miR-221	Up	1	0	0	0	0	0	0	1
212344_at	ENSG00000137573	SULF1	Up	hsa-miR-106a	Down	1	0	0	0	0	1	0	0
212344_at	ENSG00000137573	SULF1	Up	hsa-miR-93	Down	1	0	0	0	0	1	0	0
212354_at	ENSG00000137573	SULF1	Up	hsa-miR-106a	Down	1	0	0	0	0	1	0	0
212354_at	ENSG00000137573	SULF1	Up	hsa-miR-93	Down	1	0	0	0	0	1	0	0
212387_at	ENSG00000196628	TCF4	Down	hsa-miR-29a	Up	2	0	0	0	0	1	0	1
212387_at	ENSG00000196628	TCF4	Down	hsa-miR-221	Up	1	0	0	0	0	0	1	0
212387_at	ENSG00000196628	TCF4	Down	hsa-miR-29b	Up	1	0	0	0	0	1	0	0
212399_s_at	ENSG00000144560	VGLL4	Down	hsa-miR-222	Up	5	1	0	1	1	1	1	0
212399_s_at	ENSG00000144560	VGLL4	Down	hsa-miR-221	Up	3	0	0	1	1	1	0	0
212406_s_at	ENSG00000203880	MYT1	Down	hsa-miR-21	Up	1	0	1	0	0	0	0	0
212468_at	ENSG00000008294	SPAG9	Down	hsa-miR-222	Up	1	1	0	0	0	0	0	0
212472_at	ENSG00000133816	MICAL2	Up	hsa-miR-106a	Down	1	0	1	0	0	0	0	0
212473_s_at	ENSG00000133816	MICAL2	Up	hsa-miR-106a	Down	1	0	1	0	0	0	0	0
212558_at	ENSG00000164056	SPRY1	Down	hsa-miR-21	Up	3	1	0	1	0	1	0	0
212558_at	ENSG00000164056	SPRY1	Down	hsa-miR-29a	Up	3	0	0	1	0	1	1	0
212558_at	ENSG00000164056	SPRY1	Down	hsa-miR-29b	Up	2	0	0	1	0	1	0	0
212560_at	ENSG00000137642	SORL1	Down	hsa-miR-29b	Up	1	1	0	0	0	0	0	0
212609_s_at	ENSG00000117020	AKT3	Down	hsa-miR-29a	Up	4	0	0	1	1	1	1	0
212609_s_at	ENSG00000117020	AKT3	Down	hsa-miR-29b	Up	3	0	0	1	1	1	0	0
212636_at	ENSG00000112531	QKI	Down	hsa-miR-29a	Up	4	0	0	1	1	1	0	1
212636_at	ENSG00000112531	QKI	Down	hsa-miR-29b	Up	3	0	0	1	1	1	0	0
212636_at	ENSG00000112531	QKI	Down	hsa-miR-221	Up	1	0	0	0	0	1	0	0
212636_at	ENSG00000112531	QKI	Down	hsa-miR-222	Up	1	0	0	0	0	1	0	0
212677_s_at	ENSG00000011523	CEP68	Down	hsa-miR-29b	Up	3	0	0	0	0	1	1	1
212677_s_at	ENSG00000011523	CEP68	Down	hsa-miR-21	Up	1	0	0	0	0	0	0	1
212677_s_at	ENSG00000011523	CEP68	Down	hsa-miR-29a	Up	1	0	0	0	0	1	0	0
212724_at	ENSG00000115963	RND3	Up	hsa-miR-106a	Down	2	0	1	0	0	1	0	0
212724_at	ENSG00000115963	RND3	Up	hsa-miR-93	Down	2	0	1	0	0	1	0	0
212797_at	ENSG00000134243	SORT1	Down	hsa-miR-222	Up	1	0	0	0	0	0	0	1
212800_at	ENSG00000135823	STX6	Down	hsa-miR-221	Up	1	0	0	0	0	0	0	1
212800_at	ENSG00000135823	STX6	Down	hsa-miR-29a	Up	1	0	0	0	0	0	0	1
212810_s_at	ENSG00000115902	SLC1A4	Down	hsa-miR-21	Up	1	0	0	0	0	0	0	1
212822_at	ENSG00000173706	HEG1	Up	hsa-miR-106a	Down	2	0	1	0	0	1	0	0
212822_at	ENSG00000173706	HEG1	Up	hsa-miR-93	Down	2	0	1	0	0	1	0	0
212828_at	ENSG00000078269	SYNJ2	Up	hsa-miR-93	Down	1	0	1	0	0	0	0	0
212848_s_at	ENSG00000148120	C9orf3	Up	hsa-miR-106a	Down	1	1	0	0	0	0	0	0
212942_s_at	ENSG00000103888	KIAA1199	Down	hsa-miR-29a	Up	3	0	0	1	0	1	1	0
212942_s_at	ENSG00000103888	KIAA1199	Down	hsa-miR-29b	Up	2	0	0	1	0	1	0	0
213001_at	ENSG00000136859	ANGPTL2	Down	hsa-miR-221	Up	3	1	0	1	0	1	0	0
213001_at	ENSG00000136859	ANGPTL2	Down	hsa-miR-222	Up	3	0	0	1	0	1	1	0
213004_at	ENSG00000136859	ANGPTL2	Down	hsa-miR-221	Up	3	1	0	1	0	1	0	0
213004_at	ENSG00000136859	ANGPTL2	Down	hsa-miR-222	Up	3	0	0	1	0	1	1	0
213050_at	ENSG00000106078	COBL	Down	hsa-miR-21	Up	1	0	1	0	0	0	0	0
213069_at	ENSG00000173706	HEG1	Up	hsa-miR-106a	Down	2	0	1	0	0	1	0	0
213069_at	ENSG00000173706	HEG1	Up	hsa-miR-93	Down	2	0	1	0	0	1	0	0
213131_at	ENSG00000130558	OLFM1	Down	hsa-miR-29a	Up	1	1	0	0	0	0	0	0
213131_at	ENSG00000130558	OLFM1	Down	hsa-miR-29b	Up	1	1	0	0	0	0	0	0
213135_at	ENSG00000156299	TIAM1	Up	hsa-miR-106a	Down	2	0	1	0	0	1	0	0
213135_at	ENSG00000156299	TIAM1	Up	hsa-miR-93	Down	2	0	1	0	0	1	0	0
213146_at	ENSG00000132510	JMJD3	Down	hsa-miR-29a	Up	3	1	0	0	0	1	1	0
213146_at	ENSG00000132510	JMJD3	Down	hsa-miR-29b	Up	1	0	0	0	0	1	0	0
213155_at	ENSG00000179314	WSCD1	Down	hsa-miR-29a	Up	1	0	0	0	0	0	0	1
213182_x_at	ENSG00000129757	CDKN1C	Down	hsa-miR-222	Up	2	0	0	1	0	0	1	0
213182_x_at	ENSG00000129757	CDKN1C	Down	hsa-miR-221	Up	1	0	0	1	0	0	0	0
213245_at	ENSG00000164742	ADCY1	Down	hsa-miR-29a	Up	1	0	0	0	0	0	0	1
213273_at	ENSG00000149256	ODZ4	Down	hsa-miR-21	Up	1	0	0	0	0	1	0	0
213329_at	ENSG00000163486	SRGAP2	Down	hsa-miR-29a	Up	1	0	0	0	0	1	0	0
213329_at	ENSG00000163486	SRGAP2	Down	hsa-miR-29b	Up	1	0	0	0	0	1	0	0
213342_at	ENSG00000137693	YAP1	Up	hsa-miR-106a	Down	1	0	1	0	0	0	0	0
213355_at	ENSG00000064225	ST3GAL6	Down	hsa-miR-21	Up	1	0	0	0	0	1	0	0
213373_s_at	ENSG00000064012	CASP8	Up	hsa-miR-106a	Down	1	0	1	0	0	0	0	0
213373_s_at	ENSG00000064012	CASP8	Up	hsa-miR-93	Down	1	0	1	0	0	0	0	0
213375_s_at	ENSG00000139597	CG018	Down	hsa-miR-29a	Up	2	0	0	1	0	0	1	0
213375_s_at	ENSG00000139597	CG018	Down	hsa-miR-29b	Up	1	0	0	1	0	0	0	0
213385_at	ENSG00000106069	CHN2	Down	hsa-miR-21	Up	2	1	1	0	0	0	0	0
213411_at	ENSG00000008277	Tsga10	Down	hsa-miR-221	Up	1	1	0	0	0	0	0	0
213411_at	ENSG00000008277	Tsga10	Down	hsa-miR-222	Up	1	1	0	0	0	0	0	0
213469_at	ENSG00000197121	PGAP1	Down	hsa-miR-29a	Up	2	0	0	0	0	1	1	0
213469_at	ENSG00000197121	PGAP1	Down	hsa-miR-222	Up	1	1	0	0	0	0	0	0
213469_at	ENSG00000197121	PGAP1	Down	hsa-miR-29b	Up	1	0	0	0	0	1	0	0
213601_at	ENSG00000213390	SLIT1	Down	hsa-miR-29a	Up	2	1	0	0	0	0	0	1
213601_at	ENSG00000187122	SLIT1	Down	hsa-miR-221	Up	1	1	0	0	0	0	0	0
213601_at	ENSG00000213390	SLIT1	Down	hsa-miR-221	Up	1	0	0	0	0	0	0	1
213601_at	ENSG00000213390	SLIT1	Down	hsa-miR-29b	Up	1	1	0	0	0	0	0	0
213609_s_at	ENSG00000100095	SEZ6L	Down	hsa-miR-221	Up	1	1	0	0	0	0	0	0
213609_s_at	ENSG00000100095	SEZ6L	Down	hsa-miR-222	Up	1	1	0	0	0	0	0	0
213618_at	ENSG00000047365	CENTD1	Down	hsa-miR-221	Up	1	0	0	0	0	0	0	1
213688_at	ENSG00000198668	CALM1	Down	hsa-miR-222	Up	1	0	0	0	0	0	0	1
213688_at	ENSG00000198668	CALM1	Down	hsa-miR-29b	Up	1	1	0	0	0	0	0	0
213721_at	ENSG00000181449	SOX2	Down	hsa-miR-21	Up	5	1	1	1	0	1	1	0
213722_at	ENSG00000181449	SOX2	Down	hsa-miR-21	Up	5	1	1	1	0	1	1	0
213785_at	ENSG00000198700	IPO9	Down	hsa-miR-21	Up	1	0	0	0	0	0	0	1
213785_at	ENSG00000198700	IPO9	Down	hsa-miR-222	Up	1	0	0	0	0	0	0	1
213785_at	ENSG00000198700	IPO9	Down	hsa-miR-29b	Up	1	0	0	0	0	0	0	1
213807_x_at	ENSG00000105976	MET	Up	hsa-miR-106a	Down	1	0	1	0	0	0	0	0
213865_at	ENSG00000057019	DCBLD2	Up	hsa-miR-106a	Down	2	0	1	0	0	1	0	0
213865_at	ENSG00000057019	DCBLD2	Up	hsa-miR-93	Down	2	0	1	0	0	1	0	0
214053_at	ENSG00000178568	ERBB4	Down	hsa-miR-221	Up	3	0	0	0	0	1	1	1
214053_at	ENSG00000178568	ERBB4	Down	hsa-miR-222	Up	1	0	0	0	0	1	0	0
214068_at	ENSG00000166546	BEAN	Down	hsa-miR-29a	Up	1	1	0	0	0	0	0	0
214068_at	ENSG00000166546	BEAN	Down	hsa-miR-29b	Up	1	1	0	0	0	0	0	0
214079_at	ENSG00000100867	DHRS2	Down	hsa-miR-29a	Up	2	1	0	0	0	0	0	1
214079_at	ENSG00000100867	DHRS2	Down	hsa-miR-29b	Up	1	1	0	0	0	0	0	0
214246_x_at	ENSG00000141503	MINK1	Up	hsa-miR-106a	Down	3	1	1	0	0	1	0	0
214246_x_at	ENSG00000141503	MINK1	Up	hsa-miR-93	Down	2	0	1	0	0	1	0	0
214390_s_at	ENSG00000060982	BCAT1	Down	hsa-miR-221	Up	1	1	0	0	0	0	0	0
214390_s_at	ENSG00000060982	BCAT1	Down	hsa-miR-29b	Up	1	1	0	0	0	0	0	0
214415_at	ENSG00000122194	PLGLB1	Down	hsa-miR-29b	Up	1	1	0	0	0	0	0	0
214452_at	ENSG00000060982	BCAT1	Down	hsa-miR-221	Up	1	1	0	0	0	0	0	0
214452_at	ENSG00000060982	BCAT1	Down	hsa-miR-29b	Up	1	1	0	0	0	0	0	0
214475_x_at	ENSG00000092529	CAPN3	Down	hsa-miR-21	Up	1	0	1	0	0	0	0	0
214538_x_at	ENSG00000182732	RGS6	Down	hsa-miR-221	Up	3	0	0	0	0	1	1	1
214538_x_at	ENSG00000182732	RGS6	Down	hsa-miR-222	Up	1	0	0	0	0	1	0	0
214541_s_at	ENSG00000112531	QKI	Down	hsa-miR-29a	Up	4	0	0	1	1	1	0	1
214541_s_at	ENSG00000112531	QKI	Down	hsa-miR-29b	Up	3	0	0	1	1	1	0	0
214541_s_at	ENSG00000112531	QKI	Down	hsa-miR-221	Up	1	0	0	0	0	1	0	0
214541_s_at	ENSG00000112531	QKI	Down	hsa-miR-222	Up	1	0	0	0	0	1	0	0
214543_x_at	ENSG00000112531	QKI	Down	hsa-miR-29a	Up	4	0	0	1	1	1	0	1
214543_x_at	ENSG00000112531	QKI	Down	hsa-miR-29b	Up	3	0	0	1	1	1	0	0
214543_x_at	ENSG00000112531	QKI	Down	hsa-miR-221	Up	1	0	0	0	0	1	0	0
214543_x_at	ENSG00000112531	QKI	Down	hsa-miR-222	Up	1	0	0	0	0	1	0	0
214611_at	ENSG00000171189	GRIK1	Down	hsa-miR-29b	Up	1	1	0	0	0	0	0	0
214708_at	ENSG00000172164	SNTB1	Down	hsa-miR-21	Up	2	1	1	0	0	0	0	0
214708_at	ENSG00000172164	SNTB1	Down	hsa-miR-221	Up	2	1	0	0	0	0	0	1
214708_at	ENSG00000172164	SNTB1	Down	hsa-miR-222	Up	1	1	0	0	0	0	0	0
214762_at	ENSG00000213760	ATP6V1G2	Down	hsa-miR-221	Up	1	0	0	0	0	0	0	1
214772_at	ENSG00000110427	C11orf41	Down	hsa-miR-221	Up	1	1	0	0	0	0	0	0
214772_at	ENSG00000110427	C11orf41	Down	hsa-miR-222	Up	1	1	0	0	0	0	0	0
214822_at	ENSG00000198797	FAM5B	Down	hsa-miR-29a	Up	1	0	0	0	0	0	0	1
214866_at	ENSG00000011422	PLAUR	Up	hsa-miR-106a	Down	1	1	0	0	0	0	0	0
214866_at	ENSG00000011422	PLAUR	Up	hsa-miR-93	Down	1	1	0	0	0	0	0	0
214995_s_at	ENSG00000128394	APOBEC3F	Up	hsa-miR-106a	Down	1	0	1	0	0	0	0	0
214995_s_at	ENSG00000128394	APOBEC3F	Up	hsa-miR-93	Down	1	0	1	0	0	0	0	0
215020_at	ENSG00000021645	NRXN3	Down	hsa-miR-29a	Up	1	1	0	0	0	0	0	0
215020_at	ENSG00000021645	NRXN3	Down	hsa-miR-29b	Up	1	1	0	0	0	0	0	0
215119_at	ENSG00000041515	MYO16	Down	hsa-miR-29a	Up	1	0	0	0	0	0	1	0
215198_s_at	ENSG00000122786	CALD1	Up	hsa-miR-93	Down	3	0	1	0	1	1	0	0
215198_s_at	ENSG00000122786	CALD1	Up	hsa-miR-106a	Down	2	0	1	0	0	1	0	0
215199_at	ENSG00000122786	CALD1	Up	hsa-miR-93	Down	3	0	1	0	1	1	0	0
215199_at	ENSG00000122786	CALD1	Up	hsa-miR-106a	Down	2	0	1	0	0	1	0	0
215522_at	ENSG00000156395	SORCS3	Down	hsa-miR-222	Up	2	1	0	0	0	0	0	1
215843_s_at	ENSG00000095587	TLL2	Up	hsa-miR-106a	Down	1	0	1	0	0	0	0	0
215913_s_at	ENSG00000144366	GULP1	Up	hsa-miR-106a	Down	1	0	1	0	0	0	0	0
215992_s_at	ENSG00000109756	RAPGEF2	Down	hsa-miR-21	Up	1	0	1	0	0	0	0	0
215992_s_at	ENSG00000109756	RAPGEF2	Down	hsa-miR-221	Up	1	0	0	0	0	0	0	1
216236_s_at	ENSG00000059804	SLC2A3	Down	hsa-miR-29a	Up	1	0	0	0	0	0	1	0
216247_at	ENSG00000008988	rps20	Down	hsa-miR-221	Up	1	1	0	0	0	0	0	0
216867_s_at	ENSG00000197461	PDGFA	Down	hsa-miR-221	Up	2	1	0	0	0	0	1	0
216867_s_at	ENSG00000197461	PDGFA	Down	hsa-miR-29a	Up	1	1	0	0	0	0	0	0
217080_s_at	ENSG00000103942	HOMER2	Up	hsa-miR-93	Down	1	0	1	0	0	0	0	0
217202_s_at	ENSG00000133812	GLUL	Down	hsa-miR-29a	Up	2	0	0	1	0	0	0	1
217202_s_at	ENSG00000133812	GLUL	Down	hsa-miR-29b	Up	1	0	0	1	0	0	0	0
217502_at	ENSG00000119922	IFIT2	Down	hsa-miR-222	Up	2	1	0	0	0	0	0	1
217523_at	ENSG00000026508	CD44	Up	hsa-miR-106a	Down	1	0	1	0	0	0	0	0
217523_at	ENSG00000026508	CD44	Up	hsa-miR-93	Down	1	0	1	0	0	0	0	0
217787_s_at	ENSG00000143641	GALNT2	Up	hsa-miR-93	Down	1	0	1	0	0	0	0	0
217820_s_at	ENSG00000154380	ENAH	Up	hsa-miR-106a	Down	1	0	1	0	0	0	0	0
218002_s_at	ENSG00000145824	CXCL14	Up	hsa-miR-106a	Down	2	0	1	0	0	1	0	0
218002_s_at	ENSG00000145824	CXCL14	Up	hsa-miR-93	Down	2	0	1	0	0	1	0	0
218087_s_at	ENSG00000095637	SORBS1	Down	hsa-miR-21	Up	1	1	0	0	0	0	0	0
218162_at	ENSG00000163349	OLFML3	Up	hsa-miR-106a	Down	1	0	1	0	0	0	0	0
218162_at	ENSG00000163349	OLFML3	Up	hsa-miR-93	Down	1	0	1	0	0	0	0	0
218204_s_at	ENSG00000163820	FYCO1	Up	hsa-miR-106a	Down	1	0	1	0	0	0	0	0
218204_s_at	ENSG00000163820	FYCO1	Up	hsa-miR-93	Down	1	0	1	0	0	0	0	0
218319_at	ENSG00000197329	PELI1	Down	hsa-miR-21	Up	6	1	1	1	1	1	1	0
218319_at	ENSG00000197329	PELI1	Down	hsa-miR-222	Up	2	0	0	1	0	0	0	1
218319_at	ENSG00000197329	PELI1	Down	hsa-miR-221	Up	1	0	0	1	0	0	0	0
218326_s_at	ENSG00000205213	LGR4	Up	hsa-miR-106a	Down	1	0	1	0	0	0	0	0
218330_s_at	ENSG00000166833	NAV2	Up	hsa-miR-106a	Down	1	0	0	0	0	1	0	0
218330_s_at	ENSG00000166833	NAV2	Up	hsa-miR-93	Down	1	0	0	0	0	1	0	0
218418_s_at	ENSG00000197256	ANKRD25	Up	hsa-miR-93	Down	1	1	0	0	0	0	0	0
218501_at	ENSG00000163947	ARHGEF3	Up	hsa-miR-93	Down	5	0	1	1	1	1	1	0
218501_at	ENSG00000163947	ARHGEF3	Up	hsa-miR-106a	Down	2	0	1	0	0	1	0	0
218589_at	ENSG00000139679	P2RY5	Down	hsa-miR-29a	Up	1	1	0	0	0	0	0	0
218589_at	ENSG00000139679	P2RY5	Down	hsa-miR-29b	Up	1	1	0	0	0	0	0	0
218678_at	ENSG00000132688	NES	Down	hsa-miR-21	Up	1	1	0	0	0	0	0	0
218692_at	ENSG00000147642	GOLSYN	Up	hsa-miR-93	Down	2	0	0	1	0	0	0	1
218733_at	ENSG00000174579	MSL2L1	Down	hsa-miR-222	Up	2	0	0	1	0	0	1	0
218733_at	ENSG00000174579	MSL2L1	Down	hsa-miR-221	Up	1	0	0	1	0	0	0	0
218944_at	ENSG00000104524	PYCRL	Up	hsa-miR-106a	Down	1	1	0	0	0	0	0	0
218944_at	ENSG00000104524	PYCRL	Up	hsa-miR-93	Down	1	1	0	0	0	0	0	0
218974_at	ENSG00000112320	SOBP	Down	hsa-miR-221	Up	1	0	0	1	0	0	0	0
218974_at	ENSG00000112320	SOBP	Down	hsa-miR-222	Up	1	0	0	1	0	0	0	0
219179_at	ENSG00000165617	DACT1	Up	hsa-miR-93	Down	1	0	1	0	0	0	0	0
219199_at	ENSG00000072364	AFF4	Up	hsa-miR-106a	Down	1	0	0	0	0	1	0	0
219199_at	ENSG00000072364	AFF4	Up	hsa-miR-93	Down	1	0	0	0	0	1	0	0
219232_s_at	ENSG00000129521	EGLN3	Up	hsa-miR-93	Down	3	0	1	1	0	1	0	0
219232_s_at	ENSG00000129521	EGLN3	Up	hsa-miR-106a	Down	2	0	1	0	0	1	0	0
219304_s_at	ENSG00000170962	PDGFD	Up	hsa-miR-106a	Down	1	0	1	0	0	0	0	0
219304_s_at	ENSG00000170962	PDGFD	Up	hsa-miR-93	Down	1	0	1	0	0	0	0	0
219320_at	ENSG00000141140	MYOHD1	Up	hsa-miR-106a	Down	1	1	0	0	0	0	0	0
219497_s_at	ENSG00000119866	BCL11A	Down	hsa-miR-29b	Up	4	0	0	1	1	1	1	0
219497_s_at	ENSG00000119866	BCL11A	Down	hsa-miR-21	Up	3	0	1	1	0	1	0	0
219497_s_at	ENSG00000119866	BCL11A	Down	hsa-miR-29a	Up	3	0	0	1	1	1	0	0
219500_at	ENSG00000175505	CLCF1	Up	hsa-miR-106a	Down	1	0	1	0	0	0	0	0
219514_at	ENSG00000136859	ANGPTL2	Down	hsa-miR-221	Up	3	1	0	1	0	1	0	0
219514_at	ENSG00000136859	ANGPTL2	Down	hsa-miR-222	Up	3	0	0	1	0	1	1	0
219534_x_at	ENSG00000129757	CDKN1C	Down	hsa-miR-222	Up	2	0	0	1	0	0	1	0
219534_x_at	ENSG00000129757	CDKN1C	Down	hsa-miR-221	Up	1	0	0	1	0	0	0	0
219582_at	ENSG00000119900	OGFRL1	Up	hsa-miR-106a	Down	1	0	1	0	0	0	0	0
219675_s_at	ENSG00000115652	UXS1	Up	hsa-miR-106a	Down	2	0	1	0	0	1	0	0
219675_s_at	ENSG00000115652	UXS1	Up	hsa-miR-93	Down	2	0	1	0	0	1	0	0
219714_s_at	ENSG00000157445	CACNA2D3	Up	hsa-miR-93	Down	1	0	1	0	0	0	0	0
219726_at	ENSG00000196338	NLGN3	Down	hsa-miR-29a	Up	3	0	0	1	0	1	1	0
219726_at	ENSG00000196338	NLGN3	Down	hsa-miR-29b	Up	2	0	0	1	0	1	0	0
219736_at	ENSG00000152503	TRIM36	Down	hsa-miR-21	Up	1	1	0	0	0	0	0	0
219736_at	ENSG00000152503	TRIM36	Down	hsa-miR-221	Up	1	0	0	0	0	0	0	1
219740_at	ENSG00000143494	VASH2	Down	hsa-miR-29a	Up	3	1	0	1	0	0	1	0
219740_at	ENSG00000143494	VASH2	Down	hsa-miR-21	Up	1	0	0	0	0	0	0	1
219740_at	ENSG00000143494	VASH2	Down	hsa-miR-222	Up	1	0	0	0	0	0	0	1
219740_at	ENSG00000143494	VASH2	Down	hsa-miR-29b	Up	1	0	0	1	0	0	0	0
219834_at	ENSG00000138380	ALS2CR8	Down	hsa-miR-221	Up	1	0	0	0	0	0	0	1
219911_s_at	ENSG00000101187	SLCO4A1	Down	hsa-miR-29a	Up	1	1	0	0	0	0	0	0
220014_at	ENSG00000184838	PRR16	Up	hsa-miR-93	Down	3	0	1	1	1	0	0	0
220014_at	ENSG00000184838	PRR16	Up	hsa-miR-106a	Down	1	0	1	0	0	0	0	0
220116_at	ENSG00000080709	KCNN2	Down	hsa-miR-222	Up	1	1	0	0	0	0	0	0
220161_s_at	ENSG00000095203	EPB41L4B	Up	hsa-miR-106a	Down	2	0	1	0	0	1	0	0
220161_s_at	ENSG00000095203	EPB41L4B	Up	hsa-miR-93	Down	2	0	1	0	0	1	0	0
220230_s_at	ENSG00000166394	CYB5R2	Up	hsa-miR-93	Down	1	0	1	0	0	0	0	0
220253_s_at	ENSG00000147650	LRP12	Up	hsa-miR-106a	Down	1	0	1	0	0	0	0	0
220298_s_at	ENSG00000132122	SPATA6	Down	hsa-miR-21	Up	1	1	0	0	0	0	0	0
220299_at	ENSG00000132122	SPATA6	Down	hsa-miR-21	Up	1	1	0	0	0	0	0	0
220316_at	ENSG00000151322	NPAS3	Down	hsa-miR-29a	Up	1	1	0	0	0	0	0	0
220316_at	ENSG00000151322	NPAS3	Down	hsa-miR-29b	Up	1	1	0	0	0	0	0	0
220405_at	ENSG00000147481	SNTG1	Down	hsa-miR-21	Up	1	1	0	0	0	0	0	0
220407_s_at	ENSG00000092969	TGFB2	Up	hsa-miR-106a	Down	1	0	1	0	0	0	0	0
220407_s_at	ENSG00000092969	TGFB2	Up	hsa-miR-93	Down	1	0	1	0	0	0	0	0
220574_at	ENSG00000137872	SEMA6D	Down	hsa-miR-222	Up	4	1	0	1	0	1	0	1
220574_at	ENSG00000137872	SEMA6D	Down	hsa-miR-221	Up	2	0	0	1	0	1	0	0
220576_at	ENSG00000197121	PGAP1	Down	hsa-miR-29a	Up	2	0	0	0	0	1	1	0
220576_at	ENSG00000197121	PGAP1	Down	hsa-miR-222	Up	1	1	0	0	0	0	0	0
220576_at	ENSG00000197121	PGAP1	Down	hsa-miR-29b	Up	1	0	0	0	0	1	0	0
220735_s_at	ENSG00000138468	SENP7	Down	hsa-miR-222	Up	2	0	0	1	0	0	0	1
220735_s_at	ENSG00000138468	SENP7	Down	hsa-miR-221	Up	1	0	0	1	0	0	0	0
220994_s_at	ENSG00000168952	STXBP6	Up	hsa-miR-93	Down	1	0	1	0	0	0	0	0
221088_s_at	ENSG00000158528	PPP1R9A	Down	hsa-miR-29a	Up	1	0	0	0	0	0	0	1
221234_s_at	ENSG00000112182	BACH2	Down	hsa-miR-29a	Up	5	1	0	1	1	1	1	0
221234_s_at	ENSG00000112182	BACH2	Down	hsa-miR-29b	Up	4	1	0	1	1	1	0	0
221236_s_at	ENSG00000015592	STMN4	Down	hsa-miR-29b	Up	1	1	0	0	0	0	0	0
221276_s_at	ENSG00000162520	SYNC1	Up	hsa-miR-93	Down	2	0	0	1	1	0	0	0
221285_at	ENSG00000140557	ST8SIA2	Up	hsa-miR-106a	Down	2	0	1	0	0	1	0	0
221285_at	ENSG00000140557	ST8SIA2	Up	hsa-miR-93	Down	2	0	1	0	0	1	0	0
221310_at	ENSG00000102466	FGF14	Down	hsa-miR-21	Up	2	1	0	0	0	0	0	1
221397_at	ENSG00000121318	TAS2R10	Down	hsa-miR-21	Up	1	1	0	0	0	0	0	0
221583_s_at	ENSG00000156113	KCNMA1	Up	hsa-miR-93	Down	4	0	1	1	1	1	0	0
221583_s_at	ENSG00000156113	KCNMA1	Up	hsa-miR-106a	Down	2	0	1	0	0	1	0	0
221588_x_at	ENSG00000119711	ALDH6A1	Down	hsa-miR-29b	Up	1	1	0	0	0	0	0	0
221750_at	ENSG00000112972	HMGCS1	Down	hsa-miR-29a	Up	3	0	0	1	0	1	1	0
221750_at	ENSG00000112972	HMGCS1	Down	hsa-miR-29b	Up	2	0	0	1	0	1	0	0
221766_s_at	ENSG00000112773	FAM46A	Up	hsa-miR-93	Down	1	0	1	0	0	0	0	0
221815_at	ENSG00000140526	ABHD2	Down	hsa-miR-21	Up	1	0	0	0	0	0	0	1
221815_at	ENSG00000140526	ABHD2	Down	hsa-miR-221	Up	1	0	0	0	0	0	0	1
221908_at	ENSG00000135119	TMEM118	Down	hsa-miR-221	Up	1	1	0	0	0	0	0	0
221909_at	ENSG00000135119	TMEM118	Down	hsa-miR-221	Up	1	1	0	0	0	0	0	0
221927_s_at	ENSG00000106077	ABHD11	Up	hsa-miR-106a	Down	1	1	0	0	0	0	0	0
221927_s_at	ENSG00000106077	ABHD11	Up	hsa-miR-93	Down	1	1	0	0	0	0	0	0
222088_s_at	ENSG00000059804	SLC2A14	Down	hsa-miR-29a	Up	1	0	0	0	0	0	1	0
222344_at	ENSG00000134986	C5orf13	Down	hsa-miR-29b	Up	5	1	0	1	1	1	1	0
222344_at	ENSG00000134986	C5orf13	Down	hsa-miR-29a	Up	3	0	0	1	1	1	0	0
222351_at	ENSG00000137713	PPP2R1B	Up	hsa-miR-106a	Down	2	0	1	0	0	1	0	0
222351_at	ENSG00000137713	PPP2R1B	Up	hsa-miR-93	Down	2	0	1	0	0	1	0	0
222406_s_at	ENSG00000189266	PNRC2	Down	hsa-miR-21	Up	2	0	1	0	0	0	0	1
222406_s_at	ENSG00000189266	PNRC2	Down	hsa-miR-222	Up	1	0	0	0	0	0	1	0
222433_at	ENSG00000154380	ENAH	Up	hsa-miR-106a	Down	1	0	1	0	0	0	0	0
222484_s_at	ENSG00000145824	CXCL14	Up	hsa-miR-106a	Down	2	0	1	0	0	1	0	0
222484_s_at	ENSG00000145824	CXCL14	Up	hsa-miR-93	Down	2	0	1	0	0	1	0	0
222589_at	ENSG00000087095	NLK	Down	hsa-miR-221	Up	5	1	0	1	1	1	1	0
222589_at	ENSG00000087095	NLK	Down	hsa-miR-222	Up	3	0	0	1	1	1	0	0
222589_at	ENSG00000087095	NLK	Down	hsa-miR-29b	Up	2	0	0	1	1	0	0	0
222719_s_at	ENSG00000145431	PDGFC	Down	hsa-miR-29a	Up	4	1	0	1	0	1	1	0
222719_s_at	ENSG00000145431	PDGFC	Down	hsa-miR-29b	Up	3	1	0	1	0	1	0	0
222738_at	ENSG00000151718	WWC2	Up	hsa-miR-106a	Down	2	0	1	0	0	1	0	0
222738_at	ENSG00000151718	WWC2	Up	hsa-miR-93	Down	2	0	1	0	0	1	0	0
222772_at	ENSG00000104177	MYEF2	Down	hsa-miR-221	Up	1	0	0	0	0	1	0	0
222772_at	ENSG00000104177	MYEF2	Down	hsa-miR-222	Up	1	0	0	0	0	1	0	0
222787_s_at	ENSG00000106460	TMEM106B	Down	hsa-miR-21	Up	2	0	1	0	0	0	0	1
222787_s_at	ENSG00000106460	TMEM106B	Down	hsa-miR-221	Up	1	0	0	0	0	0	0	1
222847_s_at	ENSG00000129521	EGLN3	Up	hsa-miR-93	Down	3	0	1	1	0	1	0	0
222847_s_at	ENSG00000129521	EGLN3	Up	hsa-miR-106a	Down	2	0	1	0	0	1	0	0
222860_s_at	ENSG00000170962	PDGFD	Up	hsa-miR-106a	Down	1	0	1	0	0	0	0	0
222860_s_at	ENSG00000170962	PDGFD	Up	hsa-miR-93	Down	1	0	1	0	0	0	0	0
222872_x_at	ENSG00000173559	OBFC2A	Up	hsa-miR-106a	Down	2	0	1	0	0	1	0	0
222872_x_at	ENSG00000173559	OBFC2A	Up	hsa-miR-93	Down	2	0	1	0	0	1	0	0
222891_s_at	ENSG00000119866	BCL11A	Down	hsa-miR-29b	Up	4	0	0	1	1	1	1	0
222891_s_at	ENSG00000119866	BCL11A	Down	hsa-miR-21	Up	3	0	1	1	0	1	0	0
222891_s_at	ENSG00000119866	BCL11A	Down	hsa-miR-29a	Up	3	0	0	1	1	1	0	0
223195_s_at	ENSG00000130766	SESN2	Down	hsa-miR-221	Up	1	0	0	0	0	0	0	1
223196_s_at	ENSG00000130766	SESN2	Down	hsa-miR-221	Up	1	0	0	0	0	0	0	1
223362_s_at	ENSG00000100167	2003-09-01	Down	hsa-miR-21	Up	1	0	1	0	0	0	0	0
223380_s_at	ENSG00000150457	LATS2	Up	hsa-miR-93	Down	2	0	0	1	1	0	0	0
223427_s_at	ENSG00000095203	EPB41L4B	Up	hsa-miR-106a	Down	2	0	1	0	0	1	0	0
223427_s_at	ENSG00000095203	EPB41L4B	Up	hsa-miR-93	Down	2	0	1	0	0	1	0	0
223452_s_at	ENSG00000184743	DKFZP564J0863	Up	hsa-miR-93	Down	1	0	0	1	0	0	0	0
223551_at	ENSG00000135549	PKIB	Down	hsa-miR-21	Up	1	0	0	0	0	0	0	1
223614_at	ENSG00000156103	C8orf57	Down	hsa-miR-21	Up	1	0	1	0	0	0	0	0
223798_at	ENSG00000136052	SLC41A2	Up	hsa-miR-93	Down	1	0	1	0	0	0	0	0
223853_at	ENSG00000112276	BVES	Up	hsa-miR-106a	Down	1	0	1	0	0	0	0	0
223853_at	ENSG00000112276	BVES	Up	hsa-miR-93	Down	1	0	1	0	0	0	0	0
223865_at	ENSG00000110693	SOX6	Down	hsa-miR-21	Up	2	0	1	0	0	1	0	0
223865_at	ENSG00000110693	SOX6	Down	hsa-miR-221	Up	1	0	0	1	0	0	0	0
223908_at	ENSG00000147099	HDAC8	Up	hsa-miR-106a	Down	1	1	0	0	0	0	0	0
223908_at	ENSG00000147099	HDAC8	Up	hsa-miR-93	Down	1	1	0	0	0	0	0	0
223991_s_at	ENSG00000143641	GALNT2	Up	hsa-miR-93	Down	1	0	1	0	0	0	0	0
224212_s_at	ENSG00000081842	PCDHA10	Down	hsa-miR-221	Up	4	0	0	1	1	1	1	0
224212_s_at	ENSG00000081842	PCDHA10	Down	hsa-miR-222	Up	3	0	0	1	1	1	0	0
224212_s_at	ENSG00000081842	PCDHA10	Down	hsa-miR-29a	Up	3	0	0	1	0	1	1	0
224212_s_at	ENSG00000081842	PCDHA10	Down	hsa-miR-29b	Up	3	1	0	1	0	1	0	0
224212_s_at	ENSG00000204969	PCDHA10	Down	hsa-miR-21	Up	1	1	0	0	0	0	0	0
224212_s_at	ENSG00000204967	PCDHA10	Down	hsa-miR-222	Up	1	1	0	0	0	0	0	0
224336_s_at	ENSG00000111266	DUSP16	Down	hsa-miR-21	Up	1	0	0	0	0	0	0	1
224397_s_at	ENSG00000133687	TMTC1	Up	hsa-miR-106a	Down	1	0	1	0	0	0	0	0
224397_s_at	ENSG00000133687	TMTC1	Up	hsa-miR-93	Down	1	0	0	0	0	0	0	1
224520_s_at	ENSG00000127325	BEST3	Down	hsa-miR-21	Up	2	1	0	0	0	0	1	0
224524_s_at	ENSG00000115239	ASB3	Down	hsa-miR-21	Up	1	1	0	0	0	0	0	0
224763_at	ENSG00000145592	RPL37	Down	hsa-miR-222	Up	1	0	0	0	0	0	0	1
224818_at	ENSG00000134243	SORT1	Down	hsa-miR-222	Up	1	0	0	0	0	0	0	1
224872_at	ENSG00000066084	DIP2B	Down	hsa-miR-29a	Up	2	0	0	0	0	1	1	0
224872_at	ENSG00000066084	DIP2B	Down	hsa-miR-21	Up	1	0	0	0	0	0	0	1
224872_at	ENSG00000066084	DIP2B	Down	hsa-miR-29b	Up	1	0	0	0	0	1	0	0
224889_at	ENSG00000118689	FOXO3	Down	hsa-miR-29b	Up	2	0	0	0	0	1	1	0
224889_at	ENSG00000118689	FOXO3	Down	hsa-miR-222	Up	1	0	0	0	0	0	1	0
224889_at	ENSG00000118689	FOXO3	Down	hsa-miR-29a	Up	1	0	0	0	0	1	0	0
224891_at	ENSG00000118689	FOXO3	Down	hsa-miR-29b	Up	2	0	0	0	0	1	1	0
224891_at	ENSG00000118689	FOXO3	Down	hsa-miR-222	Up	1	0	0	0	0	0	1	0
224891_at	ENSG00000118689	FOXO3	Down	hsa-miR-29a	Up	1	0	0	0	0	1	0	0
224911_s_at	ENSG00000057019	DCBLD2	Up	hsa-miR-106a	Down	2	0	1	0	0	1	0	0
224911_s_at	ENSG00000057019	DCBLD2	Up	hsa-miR-93	Down	2	0	1	0	0	1	0	0
224970_at	ENSG00000162599	NFIA	Down	hsa-miR-29a	Up	5	1	0	1	1	1	1	0
224970_at	ENSG00000162599	NFIA	Down	hsa-miR-29b	Up	4	1	0	1	1	1	0	0
224973_at	ENSG00000112773	FAM46A	Up	hsa-miR-93	Down	1	0	1	0	0	0	0	0
224975_at	ENSG00000162599	NFIA	Down	hsa-miR-29a	Up	5	1	0	1	1	1	1	0
224975_at	ENSG00000162599	NFIA	Down	hsa-miR-29b	Up	4	1	0	1	1	1	0	0
224976_at	ENSG00000162599	NFIA	Down	hsa-miR-29a	Up	5	1	0	1	1	1	1	0
224976_at	ENSG00000162599	NFIA	Down	hsa-miR-29b	Up	4	1	0	1	1	1	0	0
225056_at	ENSG00000116991	SIPA1L2	Down	hsa-miR-221	Up	1	0	0	0	0	0	0	1
225080_at	ENSG00000197879	MYO1C	Up	hsa-miR-93	Down	1	1	0	0	0	0	0	0
225142_at	ENSG00000006459	JHDM1D	Up	hsa-miR-106a	Down	1	0	1	0	0	0	0	0
225142_at	ENSG00000006459	JHDM1D	Up	hsa-miR-93	Down	1	0	1	0	0	0	0	0
225164_s_at	ENSG00000128829	EIF2AK4	Up	hsa-miR-93	Down	2	1	1	0	0	0	0	0
225164_s_at	ENSG00000128829	EIF2AK4	Up	hsa-miR-106a	Down	1	1	0	0	0	0	0	0
225166_at	ENSG00000146376	ARHGAP18	Up	hsa-miR-106a	Down	1	0	1	0	0	0	0	0
225166_at	ENSG00000146376	ARHGAP18	Up	hsa-miR-93	Down	1	0	1	0	0	0	0	0
225177_at	ENSG00000156675	RAB11FIP1	Up	hsa-miR-93	Down	2	0	0	1	0	1	0	0
225177_at	ENSG00000156675	RAB11FIP1	Up	hsa-miR-106a	Down	1	0	0	0	0	1	0	0
225188_at	ENSG00000173166	RAPH1	Up	hsa-miR-106a	Down	1	0	0	0	0	1	0	0
225188_at	ENSG00000173166	RAPH1	Up	hsa-miR-93	Down	1	0	0	0	0	1	0	0
225285_at	ENSG00000060982	BCAT1	Down	hsa-miR-221	Up	1	1	0	0	0	0	0	0
225285_at	ENSG00000060982	BCAT1	Down	hsa-miR-29b	Up	1	1	0	0	0	0	0	0
225445_at	ENSG00000157741	FLJ25778	Down	hsa-miR-21	Up	2	0	0	0	0	0	1	1
225445_at	ENSG00000157741	FLJ25778	Down	hsa-miR-221	Up	2	0	0	0	0	0	1	1
225445_at	ENSG00000157741	FLJ25778	Down	hsa-miR-29a	Up	1	0	0	0	0	0	1	0
225482_at	ENSG00000130294	KIF1A	Down	hsa-miR-221	Up	1	1	0	0	0	0	0	0
225482_at	ENSG00000130294	KIF1A	Down	hsa-miR-222	Up	1	1	0	0	0	0	0	0
225491_at	ENSG00000110436	SLC1A2	Down	hsa-miR-222	Up	3	0	0	1	0	0	1	1
225491_at	ENSG00000110436	SLC1A2	Down	hsa-miR-29a	Up	2	0	0	1	0	0	1	0
225491_at	ENSG00000110436	SLC1A2	Down	hsa-miR-221	Up	1	0	0	1	0	0	0	0
225491_at	ENSG00000110436	SLC1A2	Down	hsa-miR-29b	Up	1	0	0	1	0	0	0	0
225511_at	ENSG00000167191	GPRC5B	Down	hsa-miR-221	Up	1	1	0	0	0	0	0	0
225526_at	ENSG00000128585	MKLN1	Down	hsa-miR-29b	Up	1	0	0	0	0	0	0	1
225532_at	ENSG00000134508	CABLES1	Up	hsa-miR-106a	Down	2	1	0	0	0	1	0	0
225532_at	ENSG00000134508	CABLES1	Up	hsa-miR-93	Down	2	0	1	0	0	1	0	0
225540_at	ENSG00000078018	MAP2	Down	hsa-miR-21	Up	2	1	1	0	0	0	0	0
225583_at	ENSG00000115652	UXS1	Up	hsa-miR-106a	Down	2	0	1	0	0	1	0	0
225583_at	ENSG00000115652	UXS1	Up	hsa-miR-93	Down	2	0	1	0	0	1	0	0
225667_s_at	ENSG00000162981	FAM84A	Down	hsa-miR-221	Up	2	0	0	0	0	1	0	1
225667_s_at	ENSG00000162981	FAM84A	Down	hsa-miR-222	Up	2	1	0	0	0	1	0	0
225688_s_at	ENSG00000144824	PHLDB2	Up	hsa-miR-93	Down	1	0	1	0	0	0	0	0
225700_at	ENSG00000106415	GLCCI1	Down	hsa-miR-21	Up	4	1	1	0	0	1	0	1
225701_at	ENSG00000106948	AKNA	Down	hsa-miR-29b	Up	1	0	0	0	0	0	0	1
225706_at	ENSG00000106415	GLCCI1	Down	hsa-miR-21	Up	4	1	1	0	0	1	0	1
225726_s_at	ENSG00000054690	PLEKHH1	Down	hsa-miR-21	Up	2	1	1	0	0	0	0	0
225727_at	ENSG00000054690	PLEKHH1	Down	hsa-miR-21	Up	2	1	1	0	0	0	0	0
225728_at	ENSG00000154556	SORBS2	Up	hsa-miR-106a	Down	1	0	1	0	0	0	0	0
225728_at	ENSG00000154556	SORBS2	Up	hsa-miR-93	Down	1	0	1	0	0	0	0	0
225742_at	ENSG00000198625	MDM4	Down	hsa-miR-221	Up	1	1	0	0	0	0	0	0
225855_at	ENSG00000115109	EPB41L5	Down	hsa-miR-21	Up	1	0	0	0	0	0	0	1
225855_at	ENSG00000115109	EPB41L5	Down	hsa-miR-221	Up	1	1	0	0	0	0	0	0
225911_at	ENSG00000168743	NPNT	Down	hsa-miR-221	Up	1	0	0	0	0	0	0	1
225947_at	ENSG00000141140	MYOHD1	Up	hsa-miR-106a	Down	1	1	0	0	0	0	0	0
225950_at	ENSG00000156671	SAMD8	Down	hsa-miR-221	Up	2	1	0	0	0	0	0	1
225950_at	ENSG00000156671	SAMD8	Down	hsa-miR-222	Up	1	1	0	0	0	0	0	0
225990_at	ENSG00000144857	BOC	Down	hsa-miR-21	Up	3	1	1	0	0	0	0	1
225990_at	ENSG00000144857	BOC	Down	hsa-miR-29a	Up	1	0	0	0	0	0	0	1
225996_at	ENSG00000170500	LONRF2	Down	hsa-miR-221	Up	1	0	0	0	0	0	0	1
225998_at	ENSG00000109458	GAB1	Down	hsa-miR-29a	Up	4	1	0	1	0	1	0	1
225998_at	ENSG00000109458	GAB1	Down	hsa-miR-29b	Up	3	1	0	1	0	1	0	0
225998_at	ENSG00000109458	GAB1	Down	hsa-miR-21	Up	1	0	0	0	0	0	0	1
226002_at	ENSG00000109458	GAB1	Down	hsa-miR-29a	Up	4	1	0	1	0	1	0	1
226002_at	ENSG00000109458	GAB1	Down	hsa-miR-29b	Up	3	1	0	1	0	1	0	0
226002_at	ENSG00000109458	GAB1	Down	hsa-miR-21	Up	1	0	0	0	0	0	0	1
226018_at	ENSG00000180354	C7orf41	Down	hsa-miR-21	Up	1	0	1	0	0	0	0	0
226018_at	ENSG00000180354	C7orf41	Down	hsa-miR-222	Up	1	0	0	0	0	0	0	1
226018_at	ENSG00000180354	C7orf41	Down	hsa-miR-29a	Up	1	0	0	0	0	0	0	1
226029_at	ENSG00000162738	VANGL2	Down	hsa-miR-221	Up	1	0	0	0	0	0	0	1
226039_at	ENSG00000071073	MGAT4A	Down	hsa-miR-29b	Up	2	0	0	0	0	0	1	1
226039_at	ENSG00000071073	MGAT4A	Down	hsa-miR-21	Up	1	0	0	0	0	0	0	1
226039_at	ENSG00000071073	MGAT4A	Down	hsa-miR-221	Up	1	0	0	0	0	0	0	1
226123_at	ENSG00000171316	CHD7	Down	hsa-miR-21	Up	3	1	1	0	0	1	0	0
226156_at	ENSG00000105221	AKT2	Down	hsa-miR-221	Up	1	0	0	0	0	0	0	1
226156_at	ENSG00000105221	AKT2	Down	hsa-miR-29b	Up	1	0	0	0	0	0	0	1
226213_at	ENSG00000065361	ERBB3	Down	hsa-miR-222	Up	1	0	0	0	0	0	0	1
226275_at	ENSG00000059728	MXD1	Down	hsa-miR-29a	Up	2	0	0	0	0	1	1	0
226275_at	ENSG00000059728	MXD1	Down	hsa-miR-222	Up	1	0	0	0	0	0	0	1
226275_at	ENSG00000059728	MXD1	Down	hsa-miR-29b	Up	1	0	0	0	0	1	0	0
226342_at	ENSG00000115306	SPTBN1	Up	hsa-miR-106a	Down	2	0	1	0	0	1	0	0
226342_at	ENSG00000115306	SPTBN1	Up	hsa-miR-93	Down	2	0	1	0	0	1	0	0
226368_at	ENSG00000171310	CHST11	Down	hsa-miR-29b	Up	1	1	0	0	0	0	0	0
226372_at	ENSG00000171310	CHST11	Down	hsa-miR-29b	Up	1	1	0	0	0	0	0	0
226438_at	ENSG00000172164	MTBP	Down	hsa-miR-21	Up	2	1	1	0	0	0	0	0
226438_at	ENSG00000172164	MTBP	Down	hsa-miR-221	Up	2	1	0	0	0	0	0	1
226438_at	ENSG00000172164	MTBP	Down	hsa-miR-222	Up	1	1	0	0	0	0	0	0
226446_at	ENSG00000144485	HES6	Down	hsa-miR-222	Up	2	1	0	0	0	0	0	1
226446_at	ENSG00000144485	HES6	Down	hsa-miR-29a	Up	1	0	0	0	0	0	0	1
226484_at	ENSG00000114853	ZBTB47	Up	hsa-miR-106a	Down	1	0	1	0	0	0	0	0
226484_at	ENSG00000114853	ZBTB47	Up	hsa-miR-93	Down	1	0	1	0	0	0	0	0
226492_at	ENSG00000137872	SEMA6D	Down	hsa-miR-222	Up	4	1	0	1	0	1	0	1
226492_at	ENSG00000137872	SEMA6D	Down	hsa-miR-221	Up	2	0	0	1	0	1	0	0
226517_at	ENSG00000060982	BCAT1	Down	hsa-miR-221	Up	1	1	0	0	0	0	0	0
226517_at	ENSG00000060982	BCAT1	Down	hsa-miR-29b	Up	1	1	0	0	0	0	0	0
226583_at	ENSG00000174456	FLJ40142	Down	hsa-miR-29b	Up	1	0	0	0	0	0	0	1
226623_at	ENSG00000165443	PHYHIPL	Down	hsa-miR-29b	Up	1	1	0	0	0	0	0	0
226625_at	ENSG00000069702	TGFBR3	Down	hsa-miR-221	Up	1	0	0	0	0	0	0	1
226627_at	ENSG00000164402	2008-09-01	Down	hsa-miR-29a	Up	1	0	0	0	0	0	0	1
226653_at	ENSG00000116141	MARK1	Down	hsa-miR-222	Up	2	0	0	0	0	1	0	1
226653_at	ENSG00000116141	MARK1	Down	hsa-miR-221	Up	1	0	0	0	0	1	0	0
226657_at	ENSG00000154035	TMEM11	Down	hsa-miR-29a	Up	1	0	0	0	0	0	1	0
226694_at	ENSG00000157654	PALM2-AKAP2	Up	hsa-miR-106a	Down	1	0	1	0	0	0	0	0
226694_at	ENSG00000157654	PALM2-AKAP2	Up	hsa-miR-93	Down	1	0	1	0	0	0	0	0
226695_at	ENSG00000116132	PRRX1	Up	hsa-miR-106a	Down	2	0	1	0	0	1	0	0
226695_at	ENSG00000116132	PRRX1	Up	hsa-miR-93	Down	2	0	1	0	0	1	0	0
226770_at	ENSG00000081026	MAGI3	Up	hsa-miR-93	Down	3	1	1	0	0	1	0	0
226770_at	ENSG00000081026	MAGI3	Up	hsa-miR-106a	Down	2	1	0	0	0	1	0	0
226797_at	ENSG00000011258	NME1	Down	hsa-miR-21	Up	3	1	1	0	0	0	0	1
226797_at	ENSG00000011258	NME1	Down	hsa-miR-29a	Up	2	0	0	0	0	1	1	0
226797_at	ENSG00000011258	NME1	Down	hsa-miR-29b	Up	1	0	0	0	0	1	0	0
226806_s_at	ENSG00000162599	GNPAT	Down	hsa-miR-29a	Up	5	1	0	1	1	1	1	0
226806_s_at	ENSG00000162599	GNPAT	Down	hsa-miR-29b	Up	4	1	0	1	1	1	0	0
226814_at	ENSG00000163638	ADAMTS9	Down	hsa-miR-29b	Up	4	0	0	1	1	1	1	0
226814_at	ENSG00000163638	ADAMTS9	Down	hsa-miR-29a	Up	3	0	0	1	1	1	0	0
226864_at	ENSG00000171033	PKIA	Down	hsa-miR-221	Up	1	0	0	0	0	0	0	1
226893_at	ENSG00000143322	abl2	Up	hsa-miR-106a	Down	1	0	0	0	0	1	0	0
226893_at	ENSG00000143322	abl2	Up	hsa-miR-93	Down	1	0	0	0	0	1	0	0
226989_at	ENSG00000174136	RGMB	Down	hsa-miR-21	Up	1	0	1	0	0	0	0	0
227013_at	ENSG00000150457	LATS2	Up	hsa-miR-93	Down	2	0	0	1	1	0	0	0
227058_at	ENSG00000102802	C13orf33	Up	hsa-miR-106a	Down	1	0	1	0	0	0	0	0
227084_at	ENSG00000134769	DTNA	Down	hsa-miR-222	Up	1	0	0	0	0	0	0	1
227126_at	ENSG00000144724	PTPRG	Down	hsa-miR-21	Up	1	0	1	0	0	0	0	0
227140_at	ENSG00000122641	INHBA	Up	hsa-miR-106a	Down	2	0	1	0	0	1	0	0
227140_at	ENSG00000122641	INHBA	Up	hsa-miR-93	Down	2	0	1	0	0	1	0	0
227148_at	ENSG00000152527	PLEKHH2	Down	hsa-miR-29a	Up	1	0	0	0	0	0	0	1
227155_at	ENSG00000143013	Lmo4	Down	hsa-miR-222	Up	1	1	0	0	0	0	0	0
227173_s_at	ENSG00000112182	BACH2	Down	hsa-miR-29a	Up	5	1	0	1	1	1	1	0
227173_s_at	ENSG00000112182	BACH2	Down	hsa-miR-29b	Up	4	1	0	1	1	1	0	0
227176_at	ENSG00000151229	SLC2A13	Down	hsa-miR-222	Up	3	0	0	0	0	1	1	1
227176_at	ENSG00000151229	SLC2A13	Down	hsa-miR-21	Up	2	0	1	0	0	0	0	1
227176_at	ENSG00000151229	SLC2A13	Down	hsa-miR-221	Up	1	0	0	0	0	1	0	0
227178_at	ENSG00000048740	CUGBP2	Down	hsa-miR-29a	Up	1	0	0	0	0	1	0	0
227178_at	ENSG00000048740	CUGBP2	Down	hsa-miR-29b	Up	1	0	0	0	0	1	0	0
227179_at	ENSG00000040341	STAU2	Down	hsa-miR-29a	Up	1	1	0	0	0	0	0	0
227179_at	ENSG00000040341	STAU2	Down	hsa-miR-29b	Up	1	1	0	0	0	0	0	0
227180_at	ENSG00000164181	ELOVL7	Up	hsa-miR-106a	Down	1	0	1	0	0	0	0	0
227188_at	ENSG00000166979	C21orf63	Up	hsa-miR-93	Down	3	1	1	0	0	0	0	1
227188_at	ENSG00000166979	C21orf63	Up	hsa-miR-106a	Down	1	0	1	0	0	0	0	0
227192_at	ENSG00000185928	PRRT2	Down	hsa-miR-221	Up	1	0	0	0	0	0	0	1
227261_at	ENSG00000118922	KLF12	Down	hsa-miR-21	Up	3	0	1	0	0	0	1	1
227261_at	ENSG00000118922	KLF12	Down	hsa-miR-222	Up	2	0	0	1	0	0	0	1
227261_at	ENSG00000118922	KLF12	Down	hsa-miR-29a	Up	2	0	0	1	0	0	1	0
227261_at	ENSG00000118922	KLF12	Down	hsa-miR-221	Up	1	0	0	1	0	0	0	0
227261_at	ENSG00000118922	KLF12	Down	hsa-miR-29b	Up	1	0	0	1	0	0	0	0
227282_at	ENSG00000165194	PCDH19	Down	hsa-miR-21	Up	1	0	1	0	0	0	0	0
227340_s_at	ENSG00000174136	RGMB	Down	hsa-miR-21	Up	1	0	1	0	0	0	0	0
227478_at	ENSG00000152217	SETBP1	Down	hsa-miR-21	Up	1	1	0	0	0	0	0	0
227506_at	ENSG00000165449	SLC16A9	Up	hsa-miR-93	Down	3	0	1	1	0	1	0	0
227506_at	ENSG00000165449	SLC16A9	Up	hsa-miR-106a	Down	2	0	1	0	0	1	0	0
227525_at	ENSG00000106415	GLCCI1	Down	hsa-miR-21	Up	4	1	1	0	0	1	0	1
227550_at	ENSG00000151892	LOC143381	Up	hsa-miR-93	Down	1	0	1	0	0	0	0	0
227644_at	ENSG00000101098	RIMS4	Down	hsa-miR-221	Up	2	0	0	0	0	1	0	1
227644_at	ENSG00000101098	RIMS4	Down	hsa-miR-222	Up	1	0	0	0	0	1	0	0
227666_at	ENSG00000170390	DCLK2	Down	hsa-miR-29a	Up	1	0	0	0	0	0	0	1
227718_at	ENSG00000146676	PURB	Up	hsa-miR-106a	Down	2	0	1	0	0	1	0	0
227718_at	ENSG00000146676	PURB	Up	hsa-miR-93	Down	2	0	1	0	0	1	0	0
227746_at	ENSG00000066044	ELAVL1	Down	hsa-miR-221	Up	1	0	0	0	0	0	0	1
227746_at	ENSG00000066044	ELAVL1	Down	hsa-miR-29a	Up	1	0	0	0	0	0	0	1
227904_at	ENSG00000163512	AZI2	Up	hsa-miR-93	Down	1	0	1	0	0	0	0	0
228010_at	ENSG00000074211	PPP2R2C	Down	hsa-miR-29a	Up	1	0	0	0	0	0	0	1
228038_at	ENSG00000181449	SOX2	Down	hsa-miR-21	Up	5	1	1	1	0	1	1	0
228060_at	ENSG00000196376	SLC35F1	Down	hsa-miR-21	Up	1	0	1	0	0	0	0	0
228060_at	ENSG00000196376	SLC35F1	Down	hsa-miR-222	Up	1	1	0	0	0	0	0	0
228108_at	ENSG00000163590	Ppm1l	Down	hsa-miR-21	Up	1	0	1	0	0	0	0	0
228108_at	ENSG00000163590	Ppm1l	Down	hsa-miR-221	Up	1	1	0	0	0	0	0	0
228108_at	ENSG00000163590	Ppm1l	Down	hsa-miR-222	Up	1	1	0	0	0	0	0	0
228121_at	ENSG00000092969	TGFB2	Up	hsa-miR-106a	Down	1	0	1	0	0	0	0	0
228121_at	ENSG00000092969	TGFB2	Up	hsa-miR-93	Down	1	0	1	0	0	0	0	0
228158_at	ENSG00000143429	LOC645166	Up	hsa-miR-93	Down	1	1	0	0	0	0	0	0
228214_at	ENSG00000110693	Sox6	Down	hsa-miR-21	Up	2	0	1	0	0	1	0	0
228214_at	ENSG00000110693	Sox6	Down	hsa-miR-221	Up	1	0	0	1	0	0	0	0
228257_at	ENSG00000139645	ANKRD52	Up	hsa-miR-106a	Down	2	0	1	0	0	1	0	0
228257_at	ENSG00000139645	ANKRD52	Up	hsa-miR-93	Down	2	0	1	0	0	1	0	0
228284_at	ENSG00000196781	TLE1	Down	hsa-miR-21	Up	2	1	1	0	0	0	0	0
228367_at	ENSG00000198796	ALPK2	Up	hsa-miR-106a	Down	1	1	0	0	0	0	0	0
228367_at	ENSG00000198796	ALPK2	Up	hsa-miR-93	Down	1	1	0	0	0	0	0	0
228399_at	ENSG00000143867	OSR1	Up	hsa-miR-93	Down	5	0	1	1	1	1	1	0
228399_at	ENSG00000143867	OSR1	Up	hsa-miR-106a	Down	2	0	1	0	0	1	0	0
228448_at	ENSG00000171533	MAP6	Down	hsa-miR-221	Up	1	0	0	0	0	1	0	0
228448_at	ENSG00000171533	MAP6	Down	hsa-miR-222	Up	1	0	0	0	0	1	0	0
228448_at	ENSG00000171533	MAP6	Down	hsa-miR-29a	Up	1	0	0	0	0	1	0	0
228448_at	ENSG00000171533	MAP6	Down	hsa-miR-29b	Up	1	0	0	0	0	1	0	0
228457_at	ENSG00000163590	Ppm1l	Down	hsa-miR-21	Up	1	0	1	0	0	0	0	0
228457_at	ENSG00000163590	Ppm1l	Down	hsa-miR-221	Up	1	1	0	0	0	0	0	0
228457_at	ENSG00000163590	Ppm1l	Down	hsa-miR-222	Up	1	1	0	0	0	0	0	0
228494_at	ENSG00000158528	PPP1R9A	Down	hsa-miR-29a	Up	1	0	0	0	0	0	0	1
228581_at	ENSG00000177807	KCNJ10	Down	hsa-miR-21	Up	1	0	1	0	0	0	0	0
228783_at	ENSG00000112276	BVES	Up	hsa-miR-106a	Down	1	0	1	0	0	0	0	0
228783_at	ENSG00000112276	BVES	Up	hsa-miR-93	Down	1	0	1	0	0	0	0	0
228788_at	ENSG00000100027	YPEL1	Down	hsa-miR-29a	Up	1	0	0	0	0	0	0	1
228837_at	ENSG00000196628	TCF4	Down	hsa-miR-29a	Up	2	0	0	0	0	1	0	1
228837_at	ENSG00000196628	TCF4	Down	hsa-miR-221	Up	1	0	0	0	0	0	1	0
228837_at	ENSG00000196628	TCF4	Down	hsa-miR-29b	Up	1	0	0	0	0	1	0	0
228880_at	ENSG00000185818	LOC339984	Down	hsa-miR-21	Up	1	0	1	0	0	0	0	0
228935_at	ENSG00000050438	SLC4A8	Down	hsa-miR-29a	Up	1	1	0	0	0	0	0	0
228935_at	ENSG00000050438	SLC4A8	Down	hsa-miR-29b	Up	1	1	0	0	0	0	0	0
228967_at	ENSG00000173812	EIF1	Down	hsa-miR-221	Up	2	1	0	0	0	0	0	1
228967_at	ENSG00000173812	EIF1	Down	hsa-miR-222	Up	1	1	0	0	0	0	0	0
229114_at	ENSG00000109458	gab1	Down	hsa-miR-29a	Up	4	1	0	1	0	1	0	1
229114_at	ENSG00000109458	gab1	Down	hsa-miR-29b	Up	3	1	0	1	0	1	0	0
229114_at	ENSG00000109458	gab1	Down	hsa-miR-21	Up	1	0	0	0	0	0	0	1
229116_at	ENSG00000149970	CNKSR2	Down	hsa-miR-21	Up	2	1	1	0	0	0	0	0
229116_at	ENSG00000149970	CNKSR2	Down	hsa-miR-29b	Up	1	1	0	0	0	0	0	0
229178_at	ENSG00000166450	LOC145786	Down	hsa-miR-21	Up	1	1	0	0	0	0	0	0
229193_at	ENSG00000108848	CROP	Down	hsa-miR-221	Up	2	1	0	0	0	0	0	1
229221_at	ENSG00000026508	CD44	Up	hsa-miR-106a	Down	1	0	1	0	0	0	0	0
229221_at	ENSG00000026508	CD44	Up	hsa-miR-93	Down	1	0	1	0	0	0	0	0
229228_at	ENSG00000146592	CREB5	Down	hsa-miR-29a	Up	3	0	0	1	0	1	1	0
229228_at	ENSG00000146592	CREB5	Down	hsa-miR-21	Up	2	0	1	0	0	0	0	1
229228_at	ENSG00000146592	CREB5	Down	hsa-miR-29b	Up	2	0	0	1	0	1	0	0
229281_at	ENSG00000151322	NPAS3	Down	hsa-miR-29a	Up	1	1	0	0	0	0	0	0
229281_at	ENSG00000151322	NPAS3	Down	hsa-miR-29b	Up	1	1	0	0	0	0	0	0
229407_at	ENSG00000146555	SDK1	Down	hsa-miR-29a	Up	1	0	0	0	0	0	1	0
229464_at	ENSG00000104177	MYEF2	Down	hsa-miR-221	Up	1	0	0	0	0	1	0	0
229464_at	ENSG00000104177	MYEF2	Down	hsa-miR-222	Up	1	0	0	0	0	1	0	0
229506_at	ENSG00000163590	Ppm1l	Down	hsa-miR-21	Up	1	0	1	0	0	0	0	0
229506_at	ENSG00000163590	Ppm1l	Down	hsa-miR-221	Up	1	1	0	0	0	0	0	0
229506_at	ENSG00000163590	Ppm1l	Down	hsa-miR-222	Up	1	1	0	0	0	0	0	0
229537_at	ENSG00000143013	LMO4	Down	hsa-miR-222	Up	1	1	0	0	0	0	0	0
229540_at	ENSG00000168214	RBPJ	Down	hsa-miR-21	Up	3	1	1	0	0	1	0	0
229540_at	ENSG00000168214	RBPJ	Down	hsa-miR-221	Up	1	1	0	0	0	0	0	0
229546_at	ENSG00000162981	LOC653602	Down	hsa-miR-221	Up	2	0	0	0	0	1	0	1
229546_at	ENSG00000162981	LOC653602	Down	hsa-miR-222	Up	2	1	0	0	0	1	0	0
229585_at	ENSG00000178031	ADAMTSL1	Up	hsa-miR-106a	Down	1	0	0	0	0	1	0	0
229585_at	ENSG00000178031	ADAMTSL1	Up	hsa-miR-93	Down	1	0	0	0	0	1	0	0
229649_at	ENSG00000021645	NRXN3	Down	hsa-miR-29a	Up	1	1	0	0	0	0	0	0
229649_at	ENSG00000021645	NRXN3	Down	hsa-miR-29b	Up	1	1	0	0	0	0	0	0
229881_at	ENSG00000118922	KLF12	Down	hsa-miR-21	Up	3	0	1	0	0	0	1	1
229881_at	ENSG00000118922	KLF12	Down	hsa-miR-222	Up	2	0	0	1	0	0	0	1
229881_at	ENSG00000118922	KLF12	Down	hsa-miR-29a	Up	2	0	0	1	0	0	1	0
229881_at	ENSG00000118922	KLF12	Down	hsa-miR-221	Up	1	0	0	1	0	0	0	0
229881_at	ENSG00000118922	KLF12	Down	hsa-miR-29b	Up	1	0	0	1	0	0	0	0
229912_at	ENSG00000146555	SDK1	Down	hsa-miR-29a	Up	1	0	0	0	0	0	1	0
229969_at	ENSG00000025796	SEC63	Down	hsa-miR-21	Up	2	0	1	0	0	0	0	1
230083_at	ENSG00000145390	USP53	Up	hsa-miR-106a	Down	2	0	1	0	0	1	0	0
230083_at	ENSG00000145390	USP53	Up	hsa-miR-93	Down	2	0	1	0	0	1	0	0
230112_at	ENSG00000144583	MARCH4	Up	hsa-miR-106a	Down	1	0	1	0	0	0	0	0
230144_at	ENSG00000125675	GRIA3	Down	hsa-miR-29a	Up	3	1	0	0	0	1	0	1
230144_at	ENSG00000125675	GRIA3	Down	hsa-miR-29b	Up	2	1	0	0	0	1	0	0
230144_at	ENSG00000125675	GRIA3	Down	hsa-miR-21	Up	1	0	0	0	0	0	0	1
230144_at	ENSG00000125675	GRIA3	Down	hsa-miR-221	Up	1	0	0	0	0	0	0	1
230163_at	ENSG00000151892	LOC143381	Up	hsa-miR-93	Down	1	0	1	0	0	0	0	0
230166_at	ENSG00000165185	KIAA1958	Down	hsa-miR-21	Up	1	1	0	0	0	0	0	0
230280_at	ENSG00000100505	TRIM9	Down	hsa-miR-29a	Up	3	0	0	1	1	0	1	0
230280_at	ENSG00000100505	TRIM9	Down	hsa-miR-29b	Up	2	0	0	1	1	0	0	0
230280_at	ENSG00000100505	TRIM9	Down	hsa-miR-21	Up	1	0	0	0	0	1	0	0
230280_at	ENSG00000100505	TRIM9	Down	hsa-miR-221	Up	1	0	0	0	0	0	0	1
230288_at	ENSG00000102466	FGF14	Down	hsa-miR-21	Up	2	1	0	0	0	0	0	1
230409_at	ENSG00000081026	MAGI3	Up	hsa-miR-93	Down	3	1	1	0	0	1	0	0
230409_at	ENSG00000081026	MAGI3	Up	hsa-miR-106a	Down	2	1	0	0	0	1	0	0
230412_at	ENSG00000151322	NPAS3	Down	hsa-miR-29a	Up	1	1	0	0	0	0	0	0
230412_at	ENSG00000151322	NPAS3	Down	hsa-miR-29b	Up	1	1	0	0	0	0	0	0
230424_at	ENSG00000134986	C5orf13	Down	hsa-miR-29b	Up	5	1	0	1	1	1	1	0
230424_at	ENSG00000134986	C5orf13	Down	hsa-miR-29a	Up	3	0	0	1	1	1	0	0
230509_at	ENSG00000157734	SNX22	Down	hsa-miR-29a	Up	1	0	0	0	0	1	0	0
230509_at	ENSG00000157734	SNX22	Down	hsa-miR-29b	Up	1	0	0	0	0	1	0	0
230532_at	ENSG00000185753	CXorf38	Up	hsa-miR-93	Down	1	1	0	0	0	0	0	0
230788_at	ENSG00000111846	GCNT2	Down	hsa-miR-221	Up	1	0	0	0	0	0	0	1
230788_at	ENSG00000111846	GCNT2	Down	hsa-miR-29b	Up	1	0	0	0	0	0	0	1
230821_at	ENSG00000163848	ZNF148	Down	hsa-miR-222	Up	1	0	0	0	0	0	0	1
230821_at	ENSG00000163848	ZNF148	Down	hsa-miR-29a	Up	1	0	0	0	0	0	0	1
230964_at	ENSG00000150893	FREM2	Down	hsa-miR-29a	Up	2	0	0	0	0	0	1	1
231120_x_at	ENSG00000135549	PKIB	Down	hsa-miR-21	Up	1	0	0	0	0	0	0	1
231325_at	ENSG00000156687	UNC5D	Down	hsa-miR-221	Up	1	0	0	0	0	0	0	1
231397_at	ENSG00000117598	PAP2D	Down	hsa-miR-29a	Up	1	0	0	0	0	0	1	0
231817_at	ENSG00000145390	USP53	Up	hsa-miR-106a	Down	2	0	1	0	0	1	0	0
231817_at	ENSG00000145390	USP53	Up	hsa-miR-93	Down	2	0	1	0	0	1	0	0
231838_at	ENSG00000101104	C20orf119	Down	hsa-miR-221	Up	1	1	0	0	0	0	0	0
231907_at	ENSG00000143322	ABL2	Up	hsa-miR-106a	Down	1	0	0	0	0	1	0	0
231907_at	ENSG00000143322	ABL2	Up	hsa-miR-93	Down	1	0	0	0	0	1	0	0
231960_at	ENSG00000185658	BRWD1	Down	hsa-miR-221	Up	3	0	0	0	0	1	1	1
231960_at	ENSG00000185658	BRWD1	Down	hsa-miR-29a	Up	2	0	0	0	0	1	1	0
231960_at	ENSG00000185658	BRWD1	Down	hsa-miR-222	Up	1	0	0	0	0	1	0	0
231960_at	ENSG00000185658	BRWD1	Down	hsa-miR-29b	Up	1	0	0	0	0	1	0	0
231975_s_at	ENSG00000155545	MIER3	Down	hsa-miR-221	Up	5	0	0	1	1	1	1	1
231975_s_at	ENSG00000155545	MIER3	Down	hsa-miR-222	Up	3	0	0	1	1	1	0	0
231975_s_at	ENSG00000155545	MIER3	Down	hsa-miR-29a	Up	2	0	0	0	0	1	1	0
231975_s_at	ENSG00000155545	MIER3	Down	hsa-miR-21	Up	1	0	1	0	0	0	0	0
231975_s_at	ENSG00000155545	MIER3	Down	hsa-miR-29b	Up	1	0	0	0	0	1	0	0
231990_at	ENSG00000135655	USP15	Up	hsa-miR-93	Down	1	0	1	0	0	0	0	0
232017_at	ENSG00000119139	TJP2	Up	hsa-miR-106a	Down	1	1	0	0	0	0	0	0
232137_at	ENSG00000204611	ZNF616	Down	hsa-miR-221	Up	2	1	0	0	0	0	0	1
232137_at	ENSG00000204611	ZNF616	Down	hsa-miR-29a	Up	2	1	0	0	0	0	0	1
232137_at	ENSG00000204611	ZNF616	Down	hsa-miR-222	Up	1	1	0	0	0	0	0	0
232231_at	ENSG00000124813	RUNX2	Up	hsa-miR-93	Down	1	0	1	0	0	0	0	0
232270_at	ENSG00000148120	C9orf3	Up	hsa-miR-106a	Down	1	1	0	0	0	0	0	0
232377_at	ENSG00000122584	NXPH1	Down	hsa-miR-221	Up	1	0	0	0	0	1	0	0
232377_at	ENSG00000122584	NXPH1	Down	hsa-miR-222	Up	1	0	0	0	0	1	0	0
232555_at	ENSG00000146592	CREB5	Down	hsa-miR-29a	Up	3	0	0	1	0	1	1	0
232555_at	ENSG00000146592	CREB5	Down	hsa-miR-21	Up	2	0	1	0	0	0	0	1
232555_at	ENSG00000146592	CREB5	Down	hsa-miR-29b	Up	2	0	0	1	0	1	0	0
232908_at	ENSG00000119778	ATAD2B	Down	hsa-miR-21	Up	1	0	0	0	0	1	0	0
232908_at	ENSG00000119778	ATAD2B	Down	hsa-miR-221	Up	1	0	0	0	0	1	0	0
232908_at	ENSG00000119778	ATAD2B	Down	hsa-miR-222	Up	1	0	0	0	0	1	0	0
232908_at	ENSG00000119778	ATAD2B	Down	hsa-miR-29a	Up	1	0	0	0	0	1	0	0
232908_at	ENSG00000119778	ATAD2B	Down	hsa-miR-29b	Up	1	0	0	0	0	1	0	0
232921_at	ENSG00000122778	KIAA1549	Down	hsa-miR-29a	Up	1	0	0	0	0	1	0	0
232921_at	ENSG00000122778	KIAA1549	Down	hsa-miR-29b	Up	1	0	0	0	0	1	0	0
233072_at	ENSG00000196358	NTNG2	Down	hsa-miR-29a	Up	2	0	0	1	0	0	0	1
233072_at	ENSG00000196358	NTNG2	Down	hsa-miR-29b	Up	1	0	0	1	0	0	0	0
233085_s_at	ENSG00000173559	OBFC2A	Up	hsa-miR-106a	Down	2	0	1	0	0	1	0	0
233085_s_at	ENSG00000173559	OBFC2A	Up	hsa-miR-93	Down	2	0	1	0	0	1	0	0
233801_s_at	ENSG00000137872	SEMA6D	Down	hsa-miR-222	Up	4	1	0	1	0	1	0	1
233801_s_at	ENSG00000137872	SEMA6D	Down	hsa-miR-221	Up	2	0	0	1	0	1	0	0
233882_s_at	ENSG00000137872	SEMA6D	Down	hsa-miR-222	Up	4	1	0	1	0	1	0	1
233882_s_at	ENSG00000137872	SEMA6D	Down	hsa-miR-221	Up	2	0	0	1	0	1	0	0
234299_s_at	ENSG00000100503	NIN	Down	hsa-miR-21	Up	3	1	1	0	0	1	0	0
234299_s_at	ENSG00000100503	NIN	Down	hsa-miR-222	Up	1	1	0	0	0	0	0	0
234331_s_at	ENSG00000162981	FAM84A	Down	hsa-miR-221	Up	2	0	0	0	0	1	0	1
234331_s_at	ENSG00000162981	FAM84A	Down	hsa-miR-222	Up	2	1	0	0	0	1	0	0
234919_s_at	ENSG00000147481	SNTG1	Down	hsa-miR-21	Up	1	1	0	0	0	0	0	0
235049_at	ENSG00000164742	ADCY1	Down	hsa-miR-29a	Up	1	0	0	0	0	0	0	1
235067_at	ENSG00000128585	MKLN1	Down	hsa-miR-29b	Up	1	0	0	0	0	0	0	1
235086_at	ENSG00000137801	THBS1	Up	hsa-miR-106a	Down	1	0	1	0	0	0	0	0
235086_at	ENSG00000137801	THBS1	Up	hsa-miR-93	Down	1	0	1	0	0	0	0	0
235278_at	ENSG00000172264	MACROD2	Down	hsa-miR-21	Up	2	1	0	0	0	0	0	1
235278_at	ENSG00000172264	MACROD2	Down	hsa-miR-29a	Up	1	0	0	0	0	0	0	1
235460_at	ENSG00000157734	SNX22	Down	hsa-miR-29a	Up	1	0	0	0	0	1	0	0
235460_at	ENSG00000157734	SNX22	Down	hsa-miR-29b	Up	1	0	0	0	0	1	0	0
235463_s_at	ENSG00000172292	LASS6	Up	hsa-miR-93	Down	2	0	1	1	0	0	0	0
235463_s_at	ENSG00000172292	LASS6	Up	hsa-miR-106a	Down	1	0	1	0	0	0	0	0
235486_at	ENSG00000110427	C11orf41	Down	hsa-miR-221	Up	1	1	0	0	0	0	0	0
235486_at	ENSG00000110427	C11orf41	Down	hsa-miR-222	Up	1	1	0	0	0	0	0	0
235556_at	ENSG00000164463	LOC153222	Down	hsa-miR-21	Up	3	0	0	1	1	0	0	1
235556_at	ENSG00000164463	LOC153222	Down	hsa-miR-221	Up	2	0	0	1	1	0	0	0
235634_at	ENSG00000172733	PURG	Down	hsa-miR-29a	Up	2	1	0	0	0	1	0	0
235634_at	ENSG00000172733	PURG	Down	hsa-miR-29b	Up	2	1	0	0	0	1	0	0
235688_s_at	ENSG00000076604	TRAF4	Down	hsa-miR-29a	Up	4	1	0	1	0	1	1	0
235688_s_at	ENSG00000076604	TRAF4	Down	hsa-miR-29b	Up	3	1	0	1	0	1	0	0
236024_at	ENSG00000150625	GPM6A	Down	hsa-miR-222	Up	3	0	0	0	0	1	1	1
236024_at	ENSG00000150625	GPM6A	Down	hsa-miR-221	Up	1	0	0	0	0	1	0	0
236105_at	ENSG00000205189	ZBTB10	Down	hsa-miR-29a	Up	1	0	0	0	0	1	0	0
236105_at	ENSG00000205189	ZBTB10	Down	hsa-miR-29b	Up	1	0	0	0	0	1	0	0
236154_at	ENSG00000112531	QKI	Down	hsa-miR-29a	Up	4	0	0	1	1	1	0	1
236154_at	ENSG00000112531	QKI	Down	hsa-miR-29b	Up	3	0	0	1	1	1	0	0
236154_at	ENSG00000112531	QKI	Down	hsa-miR-221	Up	1	0	0	0	0	1	0	0
236154_at	ENSG00000112531	QKI	Down	hsa-miR-222	Up	1	0	0	0	0	1	0	0
236302_at	ENSG00000175175	PPM1E	Down	hsa-miR-29a	Up	4	0	0	1	1	1	1	0
236302_at	ENSG00000175175	PPM1E	Down	hsa-miR-29b	Up	3	0	0	1	1	1	0	0
236302_at	ENSG00000175175	PPM1E	Down	hsa-miR-221	Up	1	0	0	0	0	0	0	1
236359_at	ENSG00000177098	SCN4B	Down	hsa-miR-29a	Up	1	0	0	0	0	0	0	1
236468_at	ENSG00000139364	TMEM132B	Down	hsa-miR-221	Up	1	0	0	0	0	0	1	0
236517_at	ENSG00000145794	MEGF10	Down	hsa-miR-29b	Up	1	0	0	0	0	0	0	1
236538_at	ENSG00000120251	GRIA2	Down	hsa-miR-221	Up	1	0	0	0	0	0	0	1
236538_at	ENSG00000120251	GRIA2	Down	hsa-miR-222	Up	1	1	0	0	0	0	0	0
236571_at	ENSG00000059804	SLC2A3	Down	hsa-miR-29a	Up	1	0	0	0	0	0	1	0
236644_at	ENSG00000164197	RNF180	Down	hsa-miR-21	Up	2	1	1	0	0	0	0	0
236723_at	ENSG00000153187	HNRNPU	Down	hsa-miR-222	Up	1	0	0	0	0	0	0	1
236761_at	ENSG00000187416	LHFPL3	Down	hsa-miR-21	Up	1	0	1	0	0	0	0	0
236824_at	ENSG00000139364	TMEM132B	Down	hsa-miR-221	Up	1	0	0	0	0	0	1	0
236858_s_at	ENSG00000124813	RUNX2	Up	hsa-miR-93	Down	1	0	1	0	0	0	0	0
236859_at	ENSG00000124813	RUNX2	Up	hsa-miR-93	Down	1	0	1	0	0	0	0	0
236896_at	ENSG00000152977	ZIC1	Down	hsa-miR-221	Up	1	0	0	0	0	0	0	1
237217_at	ENSG00000178031	ADAMTSL1	Up	hsa-miR-106a	Down	1	0	0	0	0	1	0	0
237217_at	ENSG00000178031	ADAMTSL1	Up	hsa-miR-93	Down	1	0	0	0	0	1	0	0
237449_at	ENSG00000164651	SP8	Down	hsa-miR-21	Up	1	0	1	0	0	0	0	0
237936_at	ENSG00000072501	Smc1a	Down	hsa-miR-21	Up	2	0	1	0	0	0	0	1
237936_at	ENSG00000072501	Smc1a	Down	hsa-miR-222	Up	1	0	0	0	0	0	0	1
238009_at	ENSG00000134532	SOX5	Down	hsa-miR-21	Up	5	0	1	1	1	1	1	0
238029_s_at	ENSG00000163053	SLC16A14	Down	hsa-miR-29a	Up	3	1	0	1	0	0	1	0
238029_s_at	ENSG00000163053	SLC16A14	Down	hsa-miR-29b	Up	2	1	0	1	0	0	0	0
238073_at	ENSG00000162374	ELAVL4	Down	hsa-miR-21	Up	1	1	0	0	0	0	0	0
238076_at	ENSG00000143614	Gatad2b	Down	hsa-miR-21	Up	4	0	1	1	0	1	1	0
238076_at	ENSG00000143614	Gatad2b	Down	hsa-miR-29a	Up	1	0	0	0	0	0	0	1
238114_at	ENSG00000168300	PCMTD1	Down	hsa-miR-222	Up	3	1	0	0	0	1	1	0
238114_at	ENSG00000168300	PCMTD1	Down	hsa-miR-221	Up	2	1	0	0	0	1	0	0
238459_x_at	ENSG00000132122	SPATA6	Down	hsa-miR-21	Up	1	1	0	0	0	0	0	0
238681_at	ENSG00000153982	GDPD1	Down	hsa-miR-221	Up	1	1	0	0	0	0	0	0
238885_at	ENSG00000122778	KIAA1549	Down	hsa-miR-29a	Up	1	0	0	0	0	1	0	0
238885_at	ENSG00000122778	KIAA1549	Down	hsa-miR-29b	Up	1	0	0	0	0	1	0	0
239028_at	ENSG00000187123	LYPD6	Up	hsa-miR-93	Down	2	0	1	1	0	0	0	0
239028_at	ENSG00000187123	LYPD6	Up	hsa-miR-106a	Down	1	0	1	0	0	0	0	0
239144_at	ENSG00000112309	B3GAT2	Down	hsa-miR-21	Up	1	0	0	0	0	0	0	1
239537_at	ENSG00000140557	ST8SIA2	Up	hsa-miR-106a	Down	2	0	1	0	0	1	0	0
239537_at	ENSG00000140557	ST8SIA2	Up	hsa-miR-93	Down	2	0	1	0	0	1	0	0
239568_at	ENSG00000152527	PLEKHH2	Down	hsa-miR-29a	Up	1	0	0	0	0	0	0	1
239725_at	ENSG00000197121	PGAP1	Down	hsa-miR-29a	Up	2	0	0	0	0	1	1	0
239725_at	ENSG00000197121	PGAP1	Down	hsa-miR-222	Up	1	1	0	0	0	0	0	0
239725_at	ENSG00000197121	PGAP1	Down	hsa-miR-29b	Up	1	0	0	0	0	1	0	0
239845_at	ENSG00000140941	MAP1LC3B	Down	hsa-miR-222	Up	1	0	0	0	0	0	0	1
239909_at	ENSG00000178031	ADAMTSL1	Up	hsa-miR-106a	Down	1	0	0	0	0	1	0	0
239909_at	ENSG00000178031	ADAMTSL1	Up	hsa-miR-93	Down	1	0	0	0	0	1	0	0
240041_at	ENSG00000165186	PTCHD1	Down	hsa-miR-21	Up	2	0	0	0	0	1	0	1
240041_at	ENSG00000165186	PTCHD1	Down	hsa-miR-222	Up	2	0	0	0	0	1	1	0
240041_at	ENSG00000165186	PTCHD1	Down	hsa-miR-221	Up	1	0	0	0	0	1	0	0
240239_at	ENSG00000186017	ZNF566	Down	hsa-miR-221	Up	1	1	0	0	0	0	0	0
240257_at	ENSG00000078269	SYNJ2	Up	hsa-miR-93	Down	1	0	1	0	0	0	0	0
241726_at	ENSG00000159263	HLCS	Down	hsa-miR-222	Up	1	0	0	0	0	0	0	1
241801_at	ENSG00000197121	PGAP1	Down	hsa-miR-29a	Up	2	0	0	0	0	1	1	0
241801_at	ENSG00000197121	PGAP1	Down	hsa-miR-222	Up	1	1	0	0	0	0	0	0
241801_at	ENSG00000197121	PGAP1	Down	hsa-miR-29b	Up	1	0	0	0	0	1	0	0
241998_at	ENSG00000188674	LOC389073	Down	hsa-miR-221	Up	1	0	0	0	0	0	0	1
242447_at	ENSG00000187068	LOC285382	Down	hsa-miR-222	Up	1	0	0	0	0	0	1	0
242560_at	ENSG00000144554	FANCD2	Down	hsa-miR-221	Up	1	1	0	0	0	0	0	0
242560_at	ENSG00000144554	FANCD2	Down	hsa-miR-222	Up	1	1	0	0	0	0	0	0
242726_at	ENSG00000123983	ACSL3	Down	hsa-miR-221	Up	1	0	0	0	0	0	0	1
242918_at	ENSG00000132780	NASP	Down	hsa-miR-29a	Up	3	1	0	1	0	0	1	0
242918_at	ENSG00000132780	NASP	Down	hsa-miR-29b	Up	2	1	0	1	0	0	0	0
244321_at	ENSG00000197121	PGAP1	Down	hsa-miR-29a	Up	2	0	0	0	0	1	1	0
244321_at	ENSG00000197121	PGAP1	Down	hsa-miR-222	Up	1	1	0	0	0	0	0	0
244321_at	ENSG00000197121	PGAP1	Down	hsa-miR-29b	Up	1	0	0	0	0	1	0	0
